# Supplementary material for: Long noncoding RNA lncGALM increases risk of liver metastasis in gallbladder cancer through facilitating N‐cadherin and IL‐1β‐dependent liver arrest and tumor extravasation
Source: Clin Transl Med. 2020 Nov 10;10(7):e201. doi: 10.1002/ctm2.201 (PMC7653798; doi:10.1002/ctm2.201)
Supplement: Supplementary file 2 — Supporting information [file CTM2-10-e201-s002.xlsx]

## Sheet: 工作表1
Table S1. 31 lncRNAs upregulated in liver metastatic tumor tissues, primary GBC tissues and adjacent nontumor tissues successively by RNA-sequencing analysis
RNA_id	Length	Nontumor			Tumor			Metastatic			Tumor_vs_Nontumor	Metastatic_vs_Nontumor	Metastatic_vs_Tumor
		M3-741_tpm	M3-760_tpm	M3-817_tpm	M3-740_tpm	M3-759_tpm	M3-816_tpm	M3-743_tpm	M3-761_tpm	M3-819_tpm	log2FoldChange	log2FoldChange	log2FoldChange
NR_137295	1559	3.9026	3.50651	11.9019	3.33683	95.4092	0.84135	0.580547	53.1579	246.573	1.7481	3.30932	1.02373
NR_024607	786	0.476439	0.600016	0.688112	1.49392	1.61672	0.420269	0.981478	1.9024	5.71848	1.52635	2.46382	0.808042
NR_138611	676	0.182474	0	0.228115	0.311835	1.85696	0.707106	1.73859	1.74625	1.31022	2.27861	3.31592	0.594836
NR_110115	1098	0.359295	0.748448	0.465985	0.312527	3.93888	0.394763	0.775818	6.40472	1.06014	1.51183	2.34737	0.594455
NR_122112	1401	1.31075	1.74344	2.11803	2.87352	12.2693	0.975917	7.21769	15.181	1.52694	1.80179	2.37142	0.436085
NR_121620	1663	0.0953967	0.238458	0.168194	0.63642	0.384552	0.075247	1.36003	0.338657	0.243256	1.56576	2.20112	0.433974
NR_122111	4138	0.563143	0.823592	0.721727	0.91961	4.40534	0.31822	1.46034	6.97249	0.438556	1.58001	2.10243	0.418725
NR_110526	2398	0.511917	0.71945	0.169281	1.20836	6.93393	0.71441	3.00759	10.1686	0.371417	2.561	3.03618	0.411977
NR_136644	4020	0.484995	0.518821	0.602849	1.08705	4.21254	0.345451	2.24415	5.3308	0.479039	1.98981	2.46177	0.360823
NR_122113	2107	0.986529	0.901815	0.896331	1.10551	5.83272	0.511956	2.29494	6.91013	0.823588	1.59728	2.02741	0.31448
NR_130638	809	0	0.0443964	0.036782	0	4.61779	0.31005	2.27704	4.81133	0	2.23022	3.65919	0.296423
NR_024534	1513	2.60184	1.88834	2.0544	1.4815	9.24339	4.50345	4.35034	14.666	3.43205	1.6718	2.02022	0.289417
NR_024606	2449	1.72185	1.08376	1.50134	1.16427	3.60586	2.01291	2.23957	4.45018	2.99127	1.27936	1.57184	0.27342
NR_033849	2743	2.01087	1.52986	1.69819	0.455872	5.68177	4.03844	3.5736	9.57229	2.0675	1.37497	1.82005	0.270394
NR_037669	1051	2.90978	1.73835	1.85404	1.17911	4.22488	3.4945	3.46912	7.78063	2.36343	1.0889	1.39942	0.266731
NR_038109	2534	8.509	11.1425	11.0018	5.08083	19.7431	9.77655	12.0172	23.9487	11.8159	0.776021	1.04143	0.257167
NR_024322	1997	0.155321	0.320745	0.136904	0.182887	0.245222	1.01276	1.11953	0.357533	0.762347	1.71325	2.20347	0.210042
NR_006880	217	14808.2	19815.8	8546.96	9636.71	57667.6	12480.5	25139.8	67184.5	10162.6	1.22571	1.43948	0.192034
NR_109974	1448	0.148643	0.481002	0.197125	0.180831	1.48069	0.592694	0.947588	1.2079	0.552159	1.62408	1.96293	0.183138
NR_036480	1753	0.393165	1.59788	0.662552	0.268037	4.90426	3.18948	0.351433	10.0611	2.37599	1.78637	2.10907	0.181788
NR_135175	600	0.565728	0.169461	0.279721	0.0545025	2.82856	1.52815	0.706735	4.33029	1.09412	1.83314	2.50781	0.165173
NR_003615	1827	2.62754	1.94023	2.74682	1.21472	8.58557	4.15532	4.42715	10.2586	3.0083	1.39046	1.60905	0.150002
NR_046308	710	2.98125	3.95898	2.31446	1.9773	9.47323	5.82451	7.16653	10.2348	4.53529	1.42362	1.62858	0.145891
NR_104014	1236	2.17768	1.41247	1.45378	1.12931	3.90666	1.40396	1.45329	4.90757	2.0101	0.911065	1.05353	0.14507
NR_130790	1904	1.46998	1.2132	1.30815	1.0188	2.66813	2.57065	2.37577	3.86285	2.15192	1.33073	1.48906	0.106242
NR_109977	698	0.341379	0.404578	0.332945	0.621675	1.30814	1.33873	0.671401	3.21354	0.99149	2.1082	2.26127	0.0994622
NR_138604	1092	0.859164	1.36302	0.948227	0.744664	1.97025	1.70786	2.03556	2.16628	1.2802	1.13794	1.21623	0.0539906
NR_036624	2071	4.46841	2.34288	4.46162	2.71165	7.90451	7.37656	6.54577	8.65526	7.0202	1.33595	1.42167	0.0327667
NR_045600	2114	4.52733	4.0298	3.39932	3.19327	18.2457	7.49061	5.57566	24.775	4.66669	1.72989	1.75582	0.0322197
NR_036576	2005	0.768132	0.648561	0.530354	0.466537	1.60423	0.640522	0.873134	1.57412	0.627652	1.04406	1.04755	0.00676666
NR_046412	1690	1.94626	2.38689	1.23646	1.91131	2.27567	2.83959	2.82431	2.79427	3.34169	1.11319	1.14297	0.00149514
Table S2. 417 lncRNAs upregulated by at least 3.0-fold in LiM2-NOZ_vs_NOZ cells.
	P-value and FDR		Fold change and Regulation		Annotations																		Group--Raw Intensity		Group--Normalized Intensity		Raw Intensity						Normalized Intensity
ProbeName	P-value	FDR	Fold Change	Regulation	type	seqname	GeneSymbol	source	RNAlength	chrom	strand	txStart	txEnd	Xhyb	Sequence	relationship	Associated_gene_acc	Associated_gene_name	Associated_protein_name	Associated_gene_strand	Associated_gene_start	Associated_gene_end	group-LiM2-NOZ(raw)	group-NOZ(raw)	group-LiM2-NOZ(normalized)	group-NOZ(normalized)	[LiM2-NOZ1, LiM2-NOZ](raw)	[LiM2-NOZ2, LiM2-NOZ](raw)	[LiM2-NOZ3, LiM2-NOZ](raw)	[NOZ1, NOZ](raw)	[NOZ2, NOZ](raw)	[NOZ3, NOZ](raw)	[LiM2-NOZ1, LiM2-NOZ](normalized)	[LiM2-NOZ2, LiM2-NOZ](normalized)	[LiM2-NOZ3, LiM2-NOZ](normalized)	[NOZ1, NOZ](normalized)	[NOZ2, NOZ](normalized)	[NOZ3, NOZ](normalized)
ASHGA5P057291	7.36349e-07	7.0993e-05	62.9565	up	noncoding	TCONS_00015426	XLOC_007053	LincRNAs identified by Cabili et al	418	chr8	-	37264166	37270206		CAATATCATGATTCCTCAGCAGTGCCTGGAGAAGACCAGGAGAGGAAGCAGAAGACCCTC	intergenic							491.407	6.18137	8.79536	2.81908	517.164	532.917	424.14	6.37408	5.97085	6.19917	8.81072	8.86299	8.71237	2.823	2.63902	2.99522
ASHGA5P054618	4.62644e-05	0.000640938	51.6401	up	noncoding	ENST00000522718	RP11-150O12.1	GENCODE	1093	chr8	-	37278858	37351431		TTGAAGAATAAGAAGCCACAGCTTGTCAGGGAATCAGGCTGGAAAAATGTTATGAGACTG	intergenic							640.509	10.3047	9.18186	3.49144	695.132	668.519	557.875	11.1746	7.27892	12.4605	9.24226	9.18715	9.11617	3.6227	2.92049	3.93113
ASHGA5P039107	4.07783e-06	0.000151961	47.2486	up	noncoding	ENST00000463297	RP11-217E22.5	GENCODE	703	chr3	+	153599314	153658625		GAAGCAACCCTAAAAATGCAAGCAAACATCCTGAAGAAGTCAGGAATGGATTTTTCTAAG	intergenic							290.375	5.45241	8.06192	2.49972	301.592	296.768	272.766	6.35724	5	5	8.05652	8.03919	8.09005	2.81784	2.32807	2.35325
ASHGA5P014708	1.9381e-09	8.276e-06	34.0544	up	noncoding	ENST00000412669	AC002456.2	GENCODE	449	chr7	-	90219936	90226667		AGGTCCCAAGGTAATTGTACATTTTTTCATCCTACATCTCAAGAGACCAAGGGACCTAAG	intronic antisense	ENST00000380050	CDK14	cyclin-dependent kinase 14 [Source:HGNC Symbol;Acc:8883]	+	90225810	90839905	188.37	5	7.42797	2.3382	201.603	190.721	172.786	5	5	5	7.46694	7.39949	7.41747	2.33327	2.32807	2.35325
ASHGA5P040076	1.3267e-05	0.00029779	31.0166	up	noncoding	ENST00000426240	AC113617.1	GENCODE	515	chr4	+	118281821	118294008		CAATTTGGAGAGAATTCCCTGAAACATTCACTGTACAACTCTACTTTCTTGAATACTTAC	intergenic							219.473	6.25358	7.65469	2.69972	230.939	228.443	199.037	5.95118	7.80956	5	7.66674	7.66284	7.63449	2.73249	3.01342	2.35325
ASHGA5P044200	2.02378e-06	0.000114151	27.3537	up	noncoding	ENST00000520431	RP11-527N22.2	GENCODE	578	chr8	-	37262956	37264242		GTGACAGAGTTTGCATAGAGATGGCCTTCTTGAGCAAAGGTAGTGACTCCTACATTTTTT	intergenic							213.08	6.25291	7.60734	2.83368	226.543	226.777	185.921	5.59086	6.81718	6.35069	7.6395	7.65262	7.52991	2.65142	2.82318	3.02643
ASHGA5P040075	6.63272e-08	3.333e-05	23.9271	up	noncoding	ENST00000448804	AC113617.1	GENCODE	601	chr4	+	118282504	118293891	ENST00000419264	CTTTGGTTCTCTAGGAAATTGAGTTCAGGAAAGCTACCAGGAATAAAACTCTTACTTTTT	intergenic							132.113	5	6.91877	2.3382	131.123	144.763	120.453	5	5	5	6.84613	7.00495	6.90523	2.33327	2.32807	2.35325
ASHGA5P053494	7.28449e-07	7.0946e-05	20.8467	up	noncoding	ENST00000517400	LINC00534	GENCODE	793	chr8	+	91233715	91400373		CATGTTGGTTTTCTAAATGCACTTAATTTTTCTGATTAAGAACTGAAAACTATGCTGACC	intergenic							121.809	5.08223	6.7995	2.41776	130.885	125.665	108.877	5.2467	5	5	6.84356	6.80293	6.75202	2.57194	2.32807	2.35325
ASHGA5P020826	1.01522e-06	8.1725e-05	15.2287	up	noncoding	ENST00000520422	RP11-150O12.1	GENCODE	734	chr8	-	37278921	37351352		ATTTTGCCTGACAGGAGACAGAGGCAGTTGATGCTTGCAGCTTGGTCCAGGAGGCCAGCA	intergenic							85.2729	5	6.26692	2.3382	95.5686	89.2687	70.9816	5	5	5	6.37379	6.31513	6.11185	2.33327	2.32807	2.35325
ASHGA5P044435	0.0240808	0.0634162	13.0349	up	noncoding	ENST00000414995	RP5-1111A8.3	GENCODE	800	chr1	+	216059923	216074806		ATCCATTGCTGCCTTAATCACACCACTACATGTGAACACAATGGCTTTCTTTTCCTTTCT	natural antisense	NM_206933	USH2A	usherin isoform B	-	215796235	216596738	120.227	5.16006	6.20272	2.49841	88.7604	23.3554	248.564	5	5	5.48019	6.26363	4.38242	7.96211	2.33327	2.32807	2.83388
ASHGA5P021067	4.4769e-05	0.000625973	12.8839	up	noncoding	ENST00000524361	LINC00534	GENCODE	620	chr8	+	91233744	91581546		CCTGCTAAAGGCCACCAAGTTCTATTGAACATCATGAATCCTATGCTCAAGTGAGATCAG	intergenic							508.391	33.0502	8.84641	5.15892	525.481	551.985	447.707	40.8271	35.2316	23.0918	8.83626	8.91043	8.79254	5.45677	5.21581	4.80417
ASHGA5P036273	2.65762e-05	0.00044382	12.5639	up	noncoding	ENST00000565104	RP11-65L3.1	GENCODE	2058	chr2	+	179265560	179267618		TGTGCCTCTTCAATGAATGTTGTATATGAGAATGTTACATTTGTAACAGCACAGGAAACT	intergenic							83.8396	5.35055	6.25526	2.60404	84.5121	86.7696	80.2373	5.30476	5	5.74688	6.19202	6.27457	6.29917	2.5855	2.32807	2.89854
ASHGA5P034766	0.0731918	0.143434	12.288	up	noncoding	ENST00000452378	RP4-635E18.7	GENCODE	2682	chr1	+	11128527	11133154		TGTGCTCTCATTCTTACTCATAATGCTGGTAAAAACAAGCCAGATAAGTAAGATAGAGTG	natural antisense	NM_001001998	EXOSC10	exosome component 10 isoform 1	-	11126675	11159938	270.97	9.14415	6.92868	3.30951	190.338	20.1832	602.39	13.0678	8.11562	6.24906	7.38289	4.17959	9.22358	3.85592	3.0665	3.0061
ASHGA5P015325	1.20266e-07	4.0184e-05	12.1908	up	noncoding	ENST00000419264	AC113617.1	GENCODE	426	chr4	+	118282555	118293891		CATGACTCAGCTATTTACAAAGTTGCTGGTGACTAATTGCTGGAAAGAAGCTGGGACGTT	intergenic							68.2465	5	5.94592	2.3382	73.9528	71.0015	59.7851	5	5	5	5.99527	5.98063	5.86185	2.33327	2.32807	2.35325
ASHGA5P020922	4.46051e-05	0.000624735	11.2538	up	noncoding	ENST00000521989	RP11-150O12.6	GENCODE	470	chr8	-	37373967	37374539		TGATGGAATTGAGCAGATGGGAATGACCTGGAATCTAACACTCTACAATTCAGACACACC	intergenic							141.176	10.3043	7.01253	3.52019	145.211	153.95	124.366	11.0498	8.75626	11.1069	6.99944	7.08994	6.94821	3.60709	3.17697	3.77652
ASHGA5P040074	1.09603e-05	0.000263753	11.1766	up	noncoding	ENST00000420701	AC113617.1	GENCODE	597	chr4	+	118281780	118293754	ENST00000448804	GGCTGTTCCATATATATATATATGGTAAGTTTGGGAGTGGCCTTGCTAGTAAAGAATAAA	intergenic							171.112	12.6848	7.29294	3.81053	180.9	177.443	154.992	12.8353	15.649	9.57023	7.31428	7.29549	7.26905	3.8303	4.02106	3.58022
ASHGA5P058240	1.98341e-06	0.000114151	10.8659	up	noncoding	TCONS_00028455	XLOC_013818	LincRNAs identified by Cabili et al	652	chr20	-	56739116	56747176		TCACAATGCCTGTTCTTTCACAGAGATGATGGTGCTGGAGAGATGGTTCATTTTGACCGA	intergenic							582.142	44.3848	9.05304	5.61131	612.056	595.651	538.719	40.6286	49.6294	42.8965	9.065	9.026	9.06813	5.44897	5.7049	5.68006
ASHGA5P056883	4.18704e-05	0.000599601	10.4666	up	noncoding	TCONS_00010211	XLOC_004680	LincRNAs identified by Cabili et al	773	chr5	+	179894885	179910503		TGATATTCTGTGATAGCAACAGAAAACAGACGAAGACGCAGGCCAAGATTCCTTGGTGGT	intergenic							112.775	8.79941	6.68904	3.30132	110.258	121.798	106.27	9.9959	7.53542	8.86691	6.59239	6.75984	6.71488	3.46137	2.96627	3.47632
ASHGA5P028974	0.000134178	0.00132366	10.3779	up	noncoding	uc010ahe.1	BC041856	UCSC_knowngene	4142	chr14	-	19880208	19925333	ENST00000447898, uc001vvr.1	AGAGTGAGAGATATGTAGTAAAGCAAATATAACAAAATGATGTACAATCTAAGTGGTTGG	intergenic							147.011	11.7767	7.07772	3.70228	151.889	147.339	141.803	13.0639	9.16316	13.103	7.06635	7.02821	7.13859	3.85537	3.24691	4.00455
ASHGA5P015046	1.81804e-06	0.000108839	10.2879	up	noncoding	ENST00000415965	AC002456.2	GENCODE	317	chr7	-	90219932	90225062		ACTGGGTGCGGTAATTGTACATTTTTTCATCCTACATCTCAAGAGACCAAGGGACCTAAG	intronic antisense	ENST00000430760	CDK14	cyclin-dependent kinase 14 [Source:HGNC Symbol;Acc:8883]	+	90193087	90419943	195.836	15.6958	7.48556	4.12269	204.74	201.925	180.843	17.7094	15.9515	13.4266	7.48619	7.48264	7.48785	4.28029	4.05249	4.03529
ASHGA5P036167	7.01477e-07	6.9661e-05	9.79212	up	noncoding	NR_045486	LOC100507600	RefSeq	1862	chr2	+	136577760	136580657		TTGAAGTGGATTGAGAGGATGGAACAATAGAAGGAGGATATGGCTCAGGACAGTCAAGTA	natural antisense	NM_002299	LCT	lactase-phlorizin hydrolase preproprotein	-	136545414	136594750	92.6151	7.61883	6.40005	3.10843	94.8949	95.2753	87.6752	7.19014	8.47791	7.18844	6.36329	6.40761	6.42925	2.99919	3.1307	3.19539
ASHGA5P058208	0.000198596	0.00177508	9.59939	up	noncoding	TCONS_00028195	XLOC_013547	LincRNAs identified by Cabili et al	306	chr20	+	46653997	46691515		TTCCATGAAGACAATGCCACTTGGAATCTGATAACAATTGCGGGTCCAGATGACTCTCGT	intergenic							63.9949	6.08912	5.85576	2.59281	67.6257	63.9528	60.406	5	8.26735	5	5.85766	5.83434	5.87526	2.33327	3.09191	2.35325
ASHGA5P033793	5.94576e-05	0.000756823	9.12395	up	noncoding	NR_040033	LOC729950	RefSeq	2321	chr18	+	22208145	22242162		AGAGCTTTATGTGTGCAGTTTGATGATGCTGACAGATATCCCGGAGATAAACATTTTTTA	intergenic							64.4038	5.66137	5.86076	2.6711	64.1392	69.938	59.1342	6.56495	5	5.41917	5.7787	5.95849	5.84509	2.8667	2.32807	2.81855
ASHGA5P054213	0.00541161	0.020943	9.02519	up	noncoding	ENST00000450591	TTTY2B	GENCODE	3168	chrY	-	6274284	6292186		TTTTACTGACTTCCATTGTCCTCATTGGTGTAGGGCTTCCTGGATCTGGCTCAACATCTT	intergenic							59.4437	5.11237	5.57245	2.39849	76.4376	24.0516	77.8418	5	5.3371	5	6.0417	4.42496	6.25069	2.33327	2.50895	2.35325
ASHGA5P053493	1.02409e-07	4.0184e-05	8.31508	up	noncoding	ENST00000523283	LINC00534	GENCODE	772	chr8	+	91233715	91400216	ENST00000517400	CCAGGAACACAAAGTACTTAATTGATTAGTATAAAATGATTATGTCATACTCACATGTTG	intergenic							46.8483	5	5.39393	2.3382	51.7151	46.3679	42.4619	5	5	5	5.46209	5.36039	5.35931	2.33327	2.32807	2.35325
ASHGA5P031564	0.000192592	0.00173389	7.89278	up	noncoding	ENST00000570153	RP11-317P15.5	GENCODE	1492	chr1	-	182610950	182612442		TCATGTCATTCACCTTTACTATAAACAAGGCTGTGAGAACATAATAAACAGAACCTGAAC	intergenic							45.0586	5	5.31873	2.3382	47.898	33.8359	53.4418	5	5	5	5.34997	4.91198	5.69425	2.33327	2.32807	2.35325
ASHGA5P051636	3.37288e-06	0.000138105	7.86143	up	noncoding	ENST00000449151	PDZK1P1	pseudogene	1350	chr1	-	145924826	145940113	NM_001201325, NM_001201326, NM_002614	AAACTCTGCAGGCTGGCTAAAGGTGAAAATGGCTATGGCTTTCACTTAAATGCGATTCGG								273.15	28.6924	7.97518	5.00039	285.292	273.886	260.272	29.9837	27.4705	28.6229	7.97668	7.92537	8.02349	5.03104	4.85529	5.11484
ASHGA5P047176	8.82643e-05	0.000984985	7.75526	up	noncoding	ENST00000445190	RP11-432J24.6	GENCODE	1623	chr10	-	134334330	134335953		CCTCCTAGTCCATGTAAGAGAAGATAAGTTTATGGAACAAACCCAGTATTTACTTAACTT	intergenic							49.3226	5.50088	5.46608	2.5109	51.4606	54.2384	42.2686	6.50265	5	5	5.45488	5.59246	5.3509	2.85138	2.32807	2.35325
ASHGA5P047073	0.000131086	0.00130433	7.33173	up	noncoding	ENST00000366253	RP11-163F15.1	GENCODE	575	chr10	-	110307732	110321573		CTCTTCATGTGTAACCAGTTATGTGAATTAAAACAGATTCAGCCTTCTTTTACGGTTGTG	intergenic							130.59	14.9557	6.89927	4.02512	134.137	141.461	116.171	18.375	16.3141	10.1781	6.88165	6.96842	6.84774	4.32886	4.08443	3.66206
ASHGA5P038671	0.00255953	0.0117543	6.87966	up	noncoding	ENST00000414438	AC069277.2	GENCODE	761	chr3	+	6532420	6625777		GAACAACGAAACAACGGATGATCTGCCTTTAATAGGATAAAAGCCAGTATTTGCAAATAT	intergenic							66.6936	8.25807	5.91203	3.1297	71.6845	70.1555	58.2409	9.32276	5	10.4514	5.95162	5.96297	5.82151	3.36679	2.32807	3.69423
ASHGA5P047768	2.2431e-07	4.7689e-05	6.84458	up	noncoding	ENST00000433110	RP11-4C20.4	GENCODE	371	chr10	+	129732961	129734431		GCCCTTCATTCATCAAATGGGATACAACTTTCATTTCTTATTAAAATCTGGAAGTCACTC	intron sense-overlapping	NM_006504	PTPRE	receptor-type tyrosine-protein phosphatase epsilon isoform 1 precursor	+	129705324	129884164	2008.93	249.994	10.854	8.07903	2014.92	2159.76	1852.12	255.976	267.471	226.536	10.8011	10.8889	10.872	8.03739	8.13145	8.06826
ASHGA5P028562	0.00313382	0.0137979	6.80055	up	noncoding	ENST00000428276	RP11-175B12.2	GENCODE	731	chr13	-	51095068	51101585		CAATAGTATAAAGGACTCTGAATCAGCCAGGGCTCAACTTGCTATTCTCTTCCTTGCCTG	intergenic							47.8849	5.91763	5.36146	2.59581	59.9303	28.387	55.3373	7.7529	5	5	5.67888	4.65837	5.74714	3.10611	2.32807	2.35325
ASHGA5P000163	0.000848796	0.00512959	6.53297	up	noncoding	chr1:36804800-36856000-	chr1:36804800-36856000	LincRNAs identified by Khalil et al	51200	chr1	-	37032213	37083413		ACAAGCTAAATGAGGACCCTTAAGGTCTCATACAACCCTGACTTCTTTGCCTTCATAGAA	intergenic							84.1183	10.7945	6.25655	3.54881	90.95	74.2313	87.1737	7.14366	14.0135	11.2264	6.3011	6.04838	6.42019	2.9891	3.86575	3.7916
ASHGA5P045178	2.8053e-06	0.000127901	6.47929	up	noncoding	ENST00000453568	RP4-781K5.4	GENCODE	631	chr1	+	234809841	234818922		GATTCAGACAAAGATATAACTACAGAATGCACATGACGGTTTTGTTAATACACCAAAAGG	intergenic							705.555	91.2774	9.33247	6.63664	715.745	720.413	680.508	101.334	87.5988	84.8998	9.29253	9.29695	9.40793	6.73059	6.52605	6.65326
ASHGA5P033084	1.72485e-05	0.000347547	6.38026	up	noncoding	TCONS_00028182	XLOC_013541	LincRNAs identified by Cabili et al	1447	chr20	+	46421065	46428516		ACAGGTGACACTGGGTGACTCAGATCTTCTTGCCATAACATGGAGACACATGGTTAGAAA	intergenic							455.826	59.3949	8.68792	6.01431	485.943	478.974	402.562	69.5911	60.9309	47.6627	8.72037	8.70871	8.63469	6.20564	6.002	5.83528
ASHGA5P045752	0.0215609	0.0584382	6.33783	up	noncoding	ENST00000419576	RP11-561O23.7	GENCODE	416	chr9	+	70922308	70923361		TCACGCCTGACTAGAGCACTCTGCTTCACAGAGGGGCGTTCTGCGCGTTCTTCCTCCCTG	intergenic							435.734	47.5294	8.37239	5.7084	636.039	138.751	532.41	40.7906	51.9687	49.8287	9.12525	6.94162	9.05029	5.45531	5.77401	5.89588
ASHGA5P031964	1.78714e-05	0.000354618	6.16649	up	noncoding	TCONS_00029808	XLOC_014244	LincRNAs identified by Cabili et al	1344	chr22	+	39462293	39465987	TCONS_00029809	GAATCTCAATGAACAAAATGCACTGGGACCTACTATGTACCCAGAAAAATGAAAAGTAAA	intron sense-overlapping	ENST00000452957	APOBEC3G	apolipoprotein B mRNA editing enzyme, catalytic polypeptide-like 3G [Source:HGNC Symbol;Acc:17357]	+	39436923	39483735	37.5128	5.31041	5.06357	2.43913	42.2519	37.6107	32.6757	5	5.93122	5	5.15904	5.05278	4.9789	2.33327	2.63085	2.35325
ASHGA5P018329	0.00424115	0.0174562	6.02469	up	noncoding	ENST00000452153	CTD-2104P17.1	GENCODE	545	chr17	+	19532763	19536533		GGATTAATGAGTCTCTGGTCTGGATTGATAGTTTGTGTCTTCTTTCAAGCCCTTTTCTAT	intergenic							40.9693	5.53609	5.11001	2.51912	54.6901	22.0385	46.1792	6.60826	5	5	5.54244	4.30123	5.48635	2.87603	2.32807	2.35325
ASHGA5P034997	1.88337e-05	0.000364859	6.00389	up	noncoding	ENST00000457457	AC016735.1	GENCODE	237	chr2	-	43228494	43233200	TCONS_00004225	TGGCCTGGAACCTAAGACTTGTCCAAAGATGTCACAGAGAGTAAAATGAGAAAAATCCAG	intergenic							224.652	31.27	7.69036	5.10447	232.072	235.787	206.098	36.8437	31.4863	25.4802	7.67438	7.71046	7.68624	5.3124	5.05513	4.94586
ASHGA5P018681	0.00861744	0.0296398	5.97543	up	noncoding	ENST00000456424	RP1-249H1.2	GENCODE	375	chr6	+	114113031	114158556		TGAAGAAATTATGTAAGACCTACTCAAGTCCTTCTCTTCACTTGTGGGAGACTCCACAGC	intergenic							49.4276	6.56785	5.3417	2.76266	69.4235	22.9982	55.8612	6.51691	8.18663	5	5.90084	4.36113	5.76313	2.85453	3.08018	2.35325
ASHGA5P023928	9.56045e-05	0.00104441	5.95758	up	noncoding	HMlincRNA971+	HMlincRNA971	LincRNAs identified by Khalil et al	12189	chr3	+	182007053	182019242		AACTTAGATCTTTTCACATCCTTTCAATTCTGTCAACCCACATAAGGCTGGCTAACAGCA	intergenic							34.1981	5	4.91293	2.3382	43.9391	28.2828	30.3723	5	5	5	5.21593	4.65456	4.86829	2.33327	2.32807	2.35325
ASHGA5P031334	1.09826e-08	1.4868e-05	5.91305	up	noncoding	ENST00000570137	RP11-18F14.2	GENCODE	4614	chr16	-	80631802	80636416		GGGTGCCTTAGAAGTTGTATTTTTCATGTGTGCTAATATGCAGTATTTATACATTGTGAG	intergenic							3700.61	529.353	11.7415	9.17757	3873.57	3868.64	3359.61	571.715	538.357	477.988	11.7533	11.7336	11.7375	9.20683	9.15332	9.17256
ASHGA5P029035	0.000542957	0.00366905	5.88271	up	noncoding	AF083119R		LincRNAs identified by Khalil et al	301	chr1	+	73444697	73444997		GACTTCATATTTTTAATCAATTCTGTGCTTTACCTATTTGTTGTGGTTACTGTATAACAT	intergenic							37.4047	5.20284	5.03591	2.47943	46.1062	26.153	39.955	5.17559	5.43293	5	5.28787	4.54544	5.27442	2.55665	2.52839	2.35325
ASHGA5P000148	0.000701825	0.00444308	5.87464	up	noncoding	chr1:192052425-192067650+	chr1:192052425-192067650	LincRNAs identified by Khalil et al	15225	chr1	+	193785802	193801027		CGTTGCTCTAAAAGATATCATCTCTTACTGTAGTTCTTTGCATCCACAGTTCTTCAGTGG	intergenic							34.031	5	4.8927	2.3382	41.1286	22.8652	38.0994	5	5	5	5.11944	4.35402	5.20464	2.33327	2.32807	2.35325
ASHGA5P027762	0.00445708	0.0180405	5.80435	up	noncoding	ENST00000537192	RP11-1038A11.3	GENCODE	992	chr12	+	5399645	5487520		TCTGTGTTTTAGGCCAACCAACACAATTCATATAACATCCTTGCACATTTCCACCATTTC	intergenic							41.8218	6.16805	5.1765	2.63937	52.509	25.911	47.0454	8.50415	5	5	5.48342	4.53311	5.51297	3.23678	2.32807	2.35325
ASHGA5P047346	0.0155125	0.0457891	5.79542	up	noncoding	TCONS_00014956	XLOC_007035	LincRNAs identified by Cabili et al	19195	chr8	-	29139377	29161475		TGAAAGTTGAAGTGATGGGGAAGATGTAGAATTGCTTTGGCCTTTTCTCTGGGTCCTGCT	intergenic							48.5104	6.39916	5.30647	2.77156	65.107	21.796	58.6282	5	5.2406	8.95687	5.80259	4.28455	5.83228	2.33327	2.49131	3.49011
ASHGA5P023296	0.00527054	0.0204879	5.78784	up	noncoding	NR_034144	FLJ34690	RefSeq	2605	chr17	+	12453284	12540504		TGACTATTCCTCCAAATAAAATGCTGCACATCTTTCATGGATTCTGGTCCACCTCGTCCT	intergenic							35.2785	5	4.87122	2.3382	43.8	17.2618	44.7738	5	5	5	5.21101	3.96259	5.44007	2.33327	2.32807	2.35325
ASHGA5P050744	1.64625e-08	1.95e-05	5.78318	up	noncoding	ENST00000411949	AC006460.2	GENCODE	717	chr2	-	191541760	191573442	ENST00000421437	TCTGTTTTTTAATGTTTAACATACCCTGTAAGGAGGAACACTATTTAAGGACAACAGATT	intronic antisense	NM_005966	NAB1	NGFI-A-binding protein 1	+	191513847	191557492	32.6838	5	4.87006	2.3382	34.3707	33.6375	30.0432	5	5	5	4.85601	4.90322	4.85096	2.33327	2.32807	2.35325
ASHGA5P041160	8.81028e-07	7.7713e-05	5.71778	up	noncoding	ENST00000427584	RP11-60A8.1	GENCODE	484	chr5	+	72509808	72540647		GGCAGCAGAGAGAAGCGGCAGGTAATTTATTCAGGAGCTGGAAGCTGAGAAACGGATTTG	intergenic							32.3919	5	4.85365	2.3382	34.2114	34.5515	28.4128	5	5	5	4.85047	4.9395	4.77099	2.33327	2.32807	2.35325
ASHGA5P048889	0.014648	0.044013	5.66871	up	noncoding	TCONS_00025088	XLOC_012048	LincRNAs identified by Cabili et al	700	chr16	-	86754206	86755601		TATTGCAAAGGTAAAGGAAATTATATTTTTGCTCTTATTGTTGTTCACTCTACTCCCATT	intergenic							46.8596	7.07454	5.3205	2.81747	61.8837	27.1098	51.5853	5	5	11.2236	5.72542	4.59365	5.64241	2.33327	2.32807	3.79108
ASHGA5P017463	2.1938e-06	0.000116003	5.66808	up	noncoding	ENST00000441971	AC002456.2	GENCODE	450	chr7	-	90219936	90225204	ENST00000415965	CCTGGACTGGGTAATTGTACATTTTTTCATCCTACATCTCAAGAGACCAAGGGACCTAAG	intronic antisense	ENST00000430760	CDK14	cyclin-dependent kinase 14 [Source:HGNC Symbol;Acc:8883]	+	90193087	90419943	201.273	29.1858	7.5205	5.01764	211.453	215.483	176.883	28.7093	32.947	25.9013	7.53746	7.57208	7.45198	4.96553	5.11805	4.96935
ASHGA5P046286	4.66517e-07	5.8167e-05	5.65681	up	noncoding	ENST00000468762	RP5-964N17.1	GENCODE	471	chrX	-	112859586	112861440		CTGATATGCCACAAACAATGAGGGCTGAAGCCAAATTAATCAAAGAATAAACTCAAATAC	intergenic							31.9559	5	4.83819	2.3382	34.8617	30.3579	30.6482	5	5	5	4.87575	4.75618	4.88264	2.33327	2.32807	2.35325
ASHGA5P022501	0.0253349	0.065789	5.63413	up	noncoding	ENST00000558097	RP11-798K3.2	GENCODE	416	chr15	-	67278702	67293328		GCCAAGTGAAAATTAGACCTTTACGAGAAGCACAGTTTTGTCTTCAGTTTCCTCTCCCCC	intergenic							188.276	22.9234	7.16982	4.67562	262.692	59.7699	242.366	23.0964	24.9494	20.7244	7.84868	5.73788	7.92289	4.65304	4.71571	4.65813
ASHGA5P036753	0.00408479	0.0169662	5.49211	up	noncoding	NR_026933	C20orf173	RefSeq	2121	chr20	-	34108569	34117481		GGCTACATTCTATTACTGATTCTGTCTTATCACCATGTGACTCTCTTATGCTGTATCTTA	exon sense-overlapping	NM_001145350	C20orf173	uncharacterized protein C20orf173 precursor	-	34114798	34117481	36.6678	5.61088	4.96149	2.50413	45.1944	20.538	44.2709	5	6.83265	5	5.25828	4.20189	5.42431	2.33327	2.82587	2.35325
ASHGA5P033008	0.0384597	0.0894497	5.47666	up	noncoding	TCONS_00016084	XLOC_007474	LincRNAs identified by Cabili et al	949	chr9	+	98312137	98315279		AAGACTGAAAACAGAGCACTGGAGGTCGTTCATACGCAAAAATGCTTTCCCCTCGGAATT	intergenic							68.755	10.0445	5.73458	3.28128	95.0948	23.9185	87.2517	11.4968	13.6368	5	6.36547	4.41708	6.42118	3.66057	3.83002	2.35325
ASHGA5P057876	0.00310943	0.0137357	5.46384	up	noncoding	TCONS_00023009	XLOC_010856	LincRNAs identified by Cabili et al	1092	chr14	+	66593890	66595534		GAGAAACAAGCTTTTGAAAGCCATATGCGATCTGTCTGCCCTGAAGTGACTACTTCATCT	intergenic							51.5966	8.5574	5.54002	3.0901	56.8935	49.7125	48.1838	11.2974	9.3748	5	5.60239	5.46908	5.54857	3.63643	3.28061	2.35325
ASHGA5P041996	0.00285516	0.0128138	5.44218	up	noncoding	ENST00000446358	RP3-399L15.1	GENCODE	786	chr6	-	114802588	114809916		ACTATTTAAGAGAAGTGTACTCATCTGTTTATTTCCTGCTGAGTCTAGTCCAATCTCTTA	intergenic							32.3125	5	4.78238	2.3382	38.9582	18.3085	39.6707	5	5	5	5.03881	4.04431	5.26404	2.33327	2.32807	2.35325
ASHGA5P038936	8.40819e-08	3.6884e-05	5.42623	up	noncoding	ENST00000564442	RP5-1014C4.3	GENCODE	3083	chr1	+	92864530	92867613		GCTACTCATGTTGGCAATAAAGGTAAAAGTATCTATGGAATAAGGACCATTTTTAGGACA	intergenic							98.1387	14.7507	6.48211	4.04216	101.47	101.237	91.7093	14.558	15.7456	13.9486	6.46314	6.48885	6.49433	4.00631	4.03052	4.08964
ASHGA5P018685	3.40731e-05	0.000517315	5.40769	up	noncoding	ENST00000456514	LINC00601	GENCODE	1168	chr10	-	128102437	128110448		GATTCTAAGAGATCATCAACATTAGAAGGTGCACATCATAATTCAAATCTCTGAAGAGGA	intergenic							33.1148	5.22162	4.88476	2.44975	37.4445	32.3186	29.5812	5.66486	5	5	4.98002	4.84499	4.82928	2.66793	2.32807	2.35325
ASHGA5P035488	0.0050264	0.0198223	5.39236	up	noncoding	ENST00000421437	AC006460.2	GENCODE	808	chr2	-	191541669	191555098		TTGAACACAGCACTACTTGTATTAGTGTACCCTAATGCATTAATAATGACAAGCAAAAAA	natural antisense	NM_005966	NAB1	NGFI-A-binding protein 1	+	191513847	191557492	53.9871	8.77856	5.60507	3.17416	58.0426	52.3797	51.5391	5	10.2048	11.1308	5.6318	5.54291	5.6405	2.33327	3.40962	3.77958
ASHGA5P021426	5.13729e-05	0.000683889	5.31748	up	noncoding	ENST00000532217	RP11-179A16.1	GENCODE	572	chr11	-	81811234	82429124		TCAGTTGAAGAGACTAAAACAACTTTACCAGATTGAAACACTCAAGACAAAGGAGCCCAG	intergenic							30.4594	5	4.74894	2.3382	34.5518	33.4853	23.3412	5	5	5	4.86364	4.89525	4.48794	2.33327	2.32807	2.35325
ASHGA5P040550	0.00511808	0.0200883	5.31149	up	noncoding	ENST00000506041	CTC-498M16.2	GENCODE	761	chr5	-	87705663	87734907		GAAGTGATTTCTCTTAATCTTAATCCTTAACCACTCTCATTGCTACAGTACCTTCCAAAA	intergenic							35.6158	5.4404	4.9064	2.49728	47.3483	19.081	40.4182	6.32119	5	5	5.33113	4.09917	5.28889	2.81052	2.32807	2.35325
ASHGA5P015600	0.00461711	0.018512	5.29238	up	noncoding	NR_027689	CERKL	RefSeq	3030	chr2	-	182401400	182521834		TCAAGAAAATATTGGCAGTGTTGTCTGTGTTGGTGGAGATGGATCTGCTAGCGAAGTAGC	exon sense-overlapping	NM_001030311	CERKL	ceramide kinase-like protein isoform 2	-	182401400	182521834	31.8985	5	4.74212	2.3382	39.573	16.6517	39.4708	5	5	5	5.06139	3.9095	5.25546	2.33327	2.32807	2.35325
ASHGA5P039209	0.00103422	0.00590988	5.24736	up	noncoding	NR_038990	EHHADH-AS1	RefSeq	1416	chr3	+	184880688	184909743		GATCAATACTATGTGTGTGACATTGAAAGGAGTCAAAATGAATGTATGACTTAGCTGCAT	natural antisense	NM_001166415	EHHADH	peroxisomal bifunctional enzyme isoform 2	-	184908411	184971886	84.9146	13.5527	6.26189	3.8703	92.8105	90.0361	71.8971	18.6506	10.1664	11.8411	6.32832	6.3276	6.12975	4.34679	3.40363	3.86047
ASHGA5P043959	0.0237208	0.0627171	5.22971	up	noncoding	uc022amz.1	TCRB	UCSC_knowngene	91	chr7	+	142008779	142008870		TAAATCTTCACATCAATTCCCTGGAGCTTGGTGACTCTGCTGTGTATTTCTGTGCCAGCA	intergenic							56.7739	10.3326	5.61405	3.22732	72.1528	34.0487	64.1201	18.1714	7.82642	5	5.95983	4.92083	5.96148	4.31231	3.01639	2.35325
ASHGA5P030841	0.00377449	0.015996	5.15864	up	noncoding	ENST00000565401	RP11-161M6.3	GENCODE	544	chr16	-	1046318	1047907		GGTCTGCATAGCTCTGAATTGATTTTGGAAGAAACCGCCCTGAACTGTTTTTCTCACTGC	intergenic							30.8939	5	4.70519	2.3382	39.1194	16.8219	36.7404	5	5	5	5.04418	3.92464	5.14675	2.33327	2.32807	2.35325
ASHGA5P046625	1.16557e-08	1.4868e-05	5.15385	up	noncoding	uc004epb.3	AF070581	UCSC_knowngene	4939	chrX	+	110367492	110372431		TTCCTAGAGTATGTCATCTTCTATATACTCTATACAGCAGGAATCCTTGCTGTACAACAA	intron sense-overlapping	NM_001128166	PAK3	serine/threonine-protein kinase PAK 3 isoform a	+	110187512	110464173	6112.12	1018.1	12.481	10.1153	6325	6461.94	5549.42	1088.95	1060.03	905.321	12.4766	12.4837	12.4827	10.1313	10.1305	10.0842
ASHGA5P039418	0.0107403	0.0348885	5.13103	up	noncoding	ENST00000509641	RP11-685F15.1	GENCODE	735	chr4	-	58462105	58472038		TTGCCTTTGGCTTCTATTTGTGTGTGTATTGCATCTGTCTCACCATATATCAACAGGTAT	intergenic							46.3776	7.06045	5.28859	2.92934	49.3618	25.3124	64.4586	5.035	11.0053	5.14101	5.39513	4.50112	5.96953	2.52317	3.51929	2.74557
ASHGA5P046852	0.00628264	0.0234172	5.0639	up	noncoding	AY262164		LincRNAs identified by Khalil et al	613	chr18	-	68297755	68318093		TTGCATGGAAGTGTTTTTGTTCCTCTGGTTTATTGCTCCTATTTATGCATGCGTGTGCAG	exon sense-overlapping	ENST00000582578	RP11-433A23.1		-	68297754	68317980	72.4059	11.0524	5.94782	3.60758	91.5878	39.8058	85.8242	8.70197	14.2414	10.2138	6.31013	5.13506	6.39829	3.26924	3.88675	3.66674
ASHGA5P019941	0.010893	0.0352672	5.05664	up	noncoding	NR_024423	LOC255167	RefSeq	3014	chr5	+	6582286	6588613		CGGTGCCCAGGTTGGAGTCCGAAGGTGACTGATTTGCGGCAAGGTTTTCTCTCTTCCTCT	intergenic							94.063	13.8867	6.29087	3.95269	118.21	43.7906	120.189	12.6022	14.4072	14.6507	6.69214	5.2788	6.90167	3.7991	3.90258	4.15639
ASHGA5P023817	0.0097662	0.0325403	5.04898	up	noncoding	HMlincRNA53-	HMlincRNA53	LincRNAs identified by Khalil et al	5600	chr2	-	225083206	225088806		TTTCCACGACACATAACTAATTCTCATTGCTGTTTCTATTGGCAGATGTTTCCCTTCTTA	intergenic							50.0014	8.33857	5.43926	3.10327	63.8037	32.0281	54.1725	5	12.2942	7.72156	5.77105	4.83116	5.71559	2.33327	3.68583	3.29071
ASHGA5P023023	0.0169548	0.048872	5.04716	up	noncoding	ENST00000567981	RP11-553E24.2	GENCODE	397	chr15	-	86626661	86650872		AAAGACTTGGCCCAGAAGCTAAAAATCACCTGCCATCTTGGAAATAATCCCTGGAGGATC	intergenic							43.5463	6.3757	5.12751	2.79204	59.4193	18.198	53.0217	5	7.59218	6.53491	5.66342	4.03568	5.68343	2.33327	2.97806	3.06477
ASHGA5P028213	0.00264755	0.0120649	5.01874	up	noncoding	ENST00000549914	RP11-511B23.1	GENCODE	723	chr12	+	93397190	93400033		AGTTAAGCTTCGATTACTTGTAGATCCATAAATCATCAGCCAAGGTTCTCTTTTCTCCAG	intergenic							35.4514	5.49734	4.92835	2.60102	47.0265	21.895	37.4327	5	6.1512	5.34081	5.31928	4.29187	5.17389	2.33327	2.6716	2.79821
ASHGA5P044024	0.292266	0.403551	4.99676	up	noncoding	ENST00000467458	RP11-796I2.2	GENCODE	1055	chr7	+	151574549	151576299		AAGCCCACAGTCTCCGGGGGCGCTGCGCGCGAAGTAGCACGTGCTTCTCGAAACACCGCA	bidirectional	NM_016203	PRKAG2	5'-AMP-activated protein kinase subunit gamma-2 isoform a	-	151253200	151574316	280.799	10.0929	5.82355	3.50256	18.5551	16.3567	807.484	11.0996	9.62434	9.5547	3.93589	3.88527	9.64949	3.61208	3.31757	3.57801
ASHGA5P019533	0.00142937	0.00754641	4.96153	up	noncoding	ENST00000490139	RP11-572M11.3	GENCODE	2502	chr3	-	112861196	112886666		TTTCTTCAAGGTAAACATTACGTGTGCCTTCTCTGATCTACCGGCTTCAACCATGGAATG	intergenic							33.1482	5.87982	4.86819	2.55741	41.1662	24.7434	33.5351	5	7.63947	5	5.12153	4.46802	5.01502	2.33327	2.98569	2.35325
ASHGA5P056383	0.000139001	0.00135671	4.92747	up	noncoding	TCONS_00003837	XLOC_001643	LincRNAs identified by Cabili et al	237	chr2	+	121481837	121491735		CCATCCCATGGTCAAGAAGAAATTGTTGCTCCATCATATAAGTGAATGTCAGGAGGAGGA	intergenic							116.06	19.5729	6.73128	4.43043	121.473	114.55	112.157	16.4079	24.9265	17.3843	6.73072	6.6665	6.79662	4.17462	4.71446	4.40221
ASHGA5P047719	0.0131549	0.0406933	4.91566	up	noncoding	ENST00000331856	RP11-69E11.4	GENCODE	2241	chr1	-	39987951	39991357		AAGTATTATCATAGGCTCAGAGCAGCTTTTGGTAATTTCTTTCCTCTCACACCAAGGCAT	natural antisense	NM_181809	BMP8A	bone morphogenetic protein 8A precursor	+	39957317	39995541	58.6757	9.88803	5.65776	3.36037	72.7123	34.4876	68.8272	5.47154	15.4721	8.72048	5.96867	4.93683	6.06777	2.62245	4.00473	3.45393
ASHGA5P036327	1.1053e-05	0.000264269	4.88932	up	noncoding	uc002utn.1	BC062769	UCSC_knowngene	1407	chr2	+	197124837	197128922		GAAGGGATGCTTATTTTGTTTGCTTTGTAAGAAATGCTTCTGATTCAGTAACTGGGCAAT	intronic antisense	NM_020760	HECW2	E3 ubiquitin-protein ligase HECW2	-	197063976	197457335	335.767	57.428	8.26375	5.97412	359.192	335.05	313.06	65.8714	57.4313	48.9812	8.29745	8.21196	8.28184	6.13256	5.91819	5.8716
ASHGA5P026657	0.000132109	0.0013087	4.86102	up	noncoding	AK124658R		LincRNAs identified by Khalil et al	3057	chr6	-	84673047	84676105		AAAGATTTATTTTTACTCTTTTCTTCTTATATAATATGTATTTCCTCTTATGTTCTTTCT	intergenic							27.5825	5	4.61946	2.3382	28.5155	23.0948	31.1374	5	5	5	4.58275	4.3672	4.90843	2.33327	2.32807	2.35325
ASHGA5P037363	0.00202065	0.00981213	4.85538	up	noncoding	ENST00000439088	LINC00163	GENCODE	2135	chr21	-	46409778	46413984	ENST00000434081	CCTCTGGGCTTATAGTGGTTTTCTTTTCTACTGTCTGAAATTGAATGTTTAGTTCATCTA	intergenic							36.5144	6.33361	4.99889	2.7193	42.6529	25.1843	41.7058	6.36515	7.6357	5	5.1729	4.494	5.32977	2.81982	2.98483	2.35325
ASHGA5P022203	0.0282526	0.0712226	4.85003	up	noncoding	ENST00000552101	NOVA1-AS1	GENCODE	468	chr14	+	27251373	27275673		GGATTATCTTATGCCCTGTGGCATTTATCATTTTGGACCCTATCTCTCTCCTATCTATAT	intergenic							992.822	146.133	9.59312	7.31512	1388.97	346.165	1243.33	132.708	158.279	147.411	10.2464	8.25452	10.2785	7.10914	7.38125	7.45498
ASHGA5P041455	6.04362e-05	0.000765075	4.82641	up	noncoding	NR_038902	JAKMIP2-AS1	RefSeq	1920	chr5	+	146939556	147041572		TGTGTGTCTTAGAATAGCTCACAGTTTGATATTGTGATAAGGCTAATAAATTAGTGCCTC	natural antisense	NM_014790	JAKMIP2	janus kinase and microtubule-interacting protein 2	-	146970705	147162252	27.5447	5	4.60915	2.3382	25.4452	32.3723	24.8167	5	5	5	4.40723	4.84749	4.57273	2.33327	2.32807	2.35325
ASHGA5P047596	0.0120445	0.0379867	4.82495	up	noncoding	ENST00000432707	RP11-162K11.4	GENCODE	446	chr10	+	95868872	95880864		TCTGATATTGACCAAGAGGATTGATAACCTCCCTTTTATTAAATGCCACATACATGCCAA	intron sense-overlapping	NM_001165979	PLCE1	1-phosphatidylinositol 4,5-bisphosphate phosphodiesterase epsilon-1 isoform 2	+	95848829	96088148	85.8299	13.1844	6.15103	3.88052	110.798	39.5528	107.139	12.1165	14.2171	13.2196	6.6011	5.12484	6.72715	3.74022	3.8848	4.01654
ASHGA5P054902	0.00137848	0.00733845	4.82304	up	noncoding	TCONS_00008628	XLOC_004134	LincRNAs identified by Cabili et al	395	chr4	-	157033787	157065044		AAATATTAGAGTAATTGTCATTATCTCACCATGCTCTTTTCCTGGTTATAAATATGCTAG	intergenic							61.8072	10.648	5.79805	3.52811	68.7969	52.4482	64.1766	7.62357	15.0996	9.22079	5.88696	5.54467	5.96252	3.08274	3.97074	3.53084
ASHGA5P028038	0.0366152	0.0861508	4.79421	up	noncoding	NR_026655	FLJ12825	RefSeq	3942	chr12	+	54452037	54516018		AAGTAAAAAGAAGACGGGTGAAATGTCGACACCAATCTTCCAGGGTTCCTTCTCTCCAAG	intergenic							59.0925	10.0307	5.5887	3.3274	79.1067	26.0104	72.1603	5	11.8281	13.2641	6.09166	4.53838	6.13606	2.33327	3.62763	4.0213
ASHGA5P056387	0.00624948	0.0233307	4.77444	up	noncoding	TCONS_00003845	XLOC_001650	LincRNAs identified by Cabili et al	846	chr2	+	123247932	123262758		GAGAGCCTGGTTACTTGCTTTCTTTCAAGCATGCTTTGTGCTTTCCTTCTCCATTAATTT	intergenic							130.776	21.2188	6.81671	4.56138	167.381	71.531	153.416	18.5009	23.2557	21.8997	7.20398	5.99272	7.25342	4.33759	4.61086	4.73568
ASHGA5P054446	0.000267008	0.0021844	4.7233	up	noncoding	NR_033957	LOC643650	RefSeq	2877	chr10	-	47096453	47151400		CATCAGTAAGAAGAATGAATAAACAGACTAGGTTGAATCCATACAATGGAATGTTAGCAG	exon sense-overlapping	ENST00000319426	AL391137.1	Uncharacterized protein; cDNA FLJ39396 fis, clone PLACE6008640 [Source:UniProtKB/TrEMBL;Acc:Q8N8J2]	-	47151362	47151848	36.8896	6.12627	5.04064	2.80085	39.3749	38.0836	33.2103	5.24837	6.12428	7.00617	5.05434	5.06706	5.00053	2.57219	2.66574	3.16461
ASHGA5P000575	0.00163795	0.0083329	4.71215	up	noncoding	CX166999		LincRNAs identified by Khalil et al	638	chr1	+	38893048	38911529		ACTGTGGAAGGGTTTGAATCACCTTACAAGCTCTCCTGACATCCTTGACTTTATCTGCTG	intergenic							58.7413	9.87968	5.69714	3.46075	70.1669	41.8931	64.164	11.6042	8.46904	9.56574	5.91778	5.21137	5.96228	3.67391	3.12893	3.57943
ASHGA5P030016	0.00105983	0.00600451	4.65587	up	noncoding	TCONS_00007972	XLOC_003441	LincRNAs identified by Cabili et al	335	chr4	+	6765263	6769333		TATACACTTCTCCCAAAATCCTGTGCTTAACACATTGTTACTGAGCACACAGGCGTGCTG	intergenic							210.76	36.8574	7.56997	5.35092	241.767	153.29	237.224	33.5179	40.0866	36.9678	7.73322	7.08434	7.89236	5.18325	5.40151	5.46801
ASHGA5P035051	0.000117547	0.00120535	4.65232	up	noncoding	uc002sag.3	AL833181	UCSC_knowngene	3727	chr2	-	60751623	60755350		CTGGTAATCAGCTGTTTCTGATTTTGCATGCTCTTCTATCTCTGGTAACAAAATAAAATC	intron sense-overlapping	NM_018014	BCL11A	B-cell lymphoma/leukemia 11A isoform 2	-	60678301	60780633	29.1855	5.52304	4.70299	2.48504	31.3623	30.6392	25.5549	5	6.56912	5	4.72165	4.76875	4.61856	2.33327	2.76858	2.35325
ASHGA5P040934	0.00695207	0.0252488	4.65159	up	noncoding	TCONS_00021976	XLOC_010576	LincRNAs identified by Cabili et al	1038	chr13	-	39898259	39911246		ACTCTCAGGGTCCTGGACAAGATTGCTTTGACCTTTCTTGCTTCATGATTTTGCTTCTTT	intergenic							33.9776	6.42782	4.86791	2.65018	46.6614	21.6426	33.6287	5	9.28346	5	5.30745	4.27627	5.02001	2.33327	3.26402	2.35325
ASHGA5P048472	0.00598781	0.0225878	4.64138	up	noncoding	ENST00000454832	SIK3-IT1	GENCODE	2472	chr11	-	116756761	116761437	NR_046846	GTACTGCCCTATTTATTATTAGCCTTTTCAAACCAGCTGTCTCCTGGCTTATGGCAACCC	intron sense-overlapping	NM_025164	SIK3	serine/threonine-protein kinase SIK3	-	116714117	116968993	82.7915	14.8139	6.20349	3.98894	97.6587	58.0435	92.6721	9.13454	18.2395	17.0678	6.40771	5.69499	6.50777	3.33698	4.25358	4.37625
ASHGA5P045869	1.61451e-07	4.392e-05	4.6396	up	noncoding	uc001ihe.4	LOC100216001	UCSC_knowngene	2554	chr10	-	4621442	4720262		GTCCAGGAATAATGTTATTCTTGAGACAGTTTTATGATCTGAGCTTTGTTCAAAAACTGG	intergenic							1126.65	205.305	10.0135	7.79946	1151.38	1165.26	1063.32	214.339	209.654	191.923	9.98652	9.99489	10.059	7.78741	7.7784	7.83258
ASHGA5P058393	4.48876e-05	0.000626576	4.63427	up	noncoding	uc002nrg.3	BC043213	UCSC_knowngene	3009	chr19	-	23582035	23590900		TCTCATATTTGGATCCAGTCCACAGGTTCTGCTAGCAAGGAAGACTGAGACATATTGTGG	intergenic							227.736	40.8411	7.70648	5.49414	245.43	235.496	202.281	36.2612	43.3547	42.9074	7.7517	7.70815	7.65959	5.28961	5.51255	5.68027
ASHGA5P036658	2.24399e-06	0.000116288	4.62818	up	noncoding	ENST00000442389	RP11-102J14.1	GENCODE	473	chr20	-	12286260	12297133		CAAAGCCTGTTTCATAACCAACCAGCTTATGTCTAATATTCATTAGCCACTCAACTAAAA	intergenic							26.2445	5	4.54864	2.3382	27.4317	28.2591	23.0429	5	5	5	4.52158	4.65304	4.47131	2.33327	2.32807	2.35325
ASHGA5P022246	0.00197568	0.0096326	4.61637	up	noncoding	ENST00000553396	LINC00517	GENCODE	774	chr14	-	38370080	38371577		CATCCAACTGCCCACAGTTTTGCTGAACTAGGAATTGTCCTGAGAACTTTCTTCCACAAT	intergenic							31.9679	5.71238	4.82315	2.61639	31.5471	37.4235	26.9331	5	5	7.13715	4.72975	5.04486	4.69485	2.33327	2.32807	3.18784
ASHGA5P039005	0.00162509	0.00828646	4.57464	up	noncoding	ENST00000542114	COL6A4P2	GENCODE	501	chr3	+	129963303	129969881	NR_027898, uc011blf.2	TGTCATAACTGCACACCTGTGTGCCTACATCTTGCTGCTTCTTATCACAAAACAAAGGAG	intergenic							29.9051	5.67644	4.71183	2.51818	36.6596	21.2717	31.7839	5	7.02933	5	4.94633	4.2508	4.93838	2.33327	2.868	2.35325
ASHGA5P031771	0.00827187	0.0287634	4.56089	up	noncoding	ENST00000568286	RP11-142G1.1	GENCODE	630	chr16	+	52271993	52303352		CCTGCAAAGATATTTTTACTCAGTGCTTTATCCATTCAGATTTTGCCCTCATGAATCAAA	intergenic							45.0443	7.33778	5.23054	3.04122	62.0428	22.9429	50.1471	7.03529	9.17718	5.80089	5.72945	4.35762	5.60455	2.96592	3.24869	2.90906
ASHGA5P041539	0.0166953	0.048344	4.56064	up	noncoding	BF770830R		LincRNAs identified by Khalil et al	485	chr14	+	65090138	65090623		AGGGAGCCTTTATTCTCTAGGCTGATTTCCTTTGACGAGGTTTTCCTGGCTTTCTTCACT	intergenic							38.6519	6.42233	4.97564	2.78641	55.6041	17.6002	42.7515	5	8.67624	5.59074	5.56818	3.9888	5.36994	2.33327	3.16549	2.86045
ASHGA5P055701	0.00102303	0.00586212	4.55757	up	noncoding	ENST00000544645	LINC00507	GENCODE	1930	chr12	+	128399916	128436055		TTCTCTTAGCACATCAGCTCCTGGAAACAAATGCACTTAACCAGAAAAACAGGGACATCA	intergenic							31.2254	5.47518	4.78813	2.59987	32.6727	24.0703	36.9331	5	5.9495	5.47604	4.78315	4.42615	5.1551	2.33327	2.63353	2.83279
ASHGA5P046184	0.00126319	0.00686351	4.54439	up	noncoding	uc004dpc.1	AX748273	UCSC_knowngene	2001	chrX	-	50331931	50333932		TAGAATGGATAAGAGCTTCGGCTCATTGGGCAAATAAACCAAGTTTTAAATCCTGATTCT	intergenic							36.844	6.73072	5.03468	2.8506	40.2318	39.1195	31.1806	5	8.80579	6.38638	5.08455	5.10859	4.91092	2.33327	3.18544	3.03308
ASHGA5P052232	2.58331e-07	4.9648e-05	4.51353	up	noncoding	ENST00000565748	CTD-2636A23.2	GENCODE	2125	chr5	+	43287702	43289827		GTTAAATGAAGTCATTTTAACAAATTATGACTGTACAAATCAAAATACTACTAGTTAATA	natural antisense	NM_001098272	HMGCS1	hydroxymethylglutaryl-CoA synthase, cytoplasmic	-	43287571	43313614	265.97	48.9962	7.93186	5.7576	279.613	281.005	237.293	50.3559	50.0658	46.5668	7.94487	7.95817	7.89253	5.75616	5.71662	5.80003
ASHGA5P034772	4.88965e-05	0.000661379	4.51315	up	noncoding	TCONS_00004666	XLOC_001313	LincRNAs identified by Cabili et al	495	chr2	+	1556216	1558473	TCONS_00004663, TCONS_00004664, TCONS_00004665	GGGAACTGGAAGTAAAAAGCATTGAGACTGTTCCACTGACAATTGTTTTACTTCTTTTTT	intergenic							70.5753	12.5227	5.9857	3.81157	66.8351	82.2543	62.6364	12.1195	13.3374	12.1112	5.83767	6.19575	5.92369	3.74075	3.8004	3.89356
ASHGA5P018378	0.00205045	0.00991043	4.49262	up	noncoding	ENST00000452746	RP11-32F11.2	GENCODE	886	chr9	+	3181588	3198517		ACAGCTGTCAGTATAAATCAATGCATCTTGGTTCCATTCTTCATCATTTGCTGGTAGCTA	intergenic							41.5339	7.23079	5.1843	3.01674	37.7567	54.618	32.227	6.43313	6.5223	8.73695	4.99397	5.6018	4.95713	2.83567	2.7581	3.45646
ASHGA5P021391	0.00206972	0.00998027	4.49199	up	noncoding	ENST00000531609	CTD-2509G16.2	GENCODE	1442	chr14	-	65679610	65689065		ACCTTTTCATATTAGAAGGCAGAGAATGGAAAATACACATACACATTCTCCTTTAAAAAA	intergenic							67.0694	11.8078	5.89055	3.72319	62.5204	50.4373	88.2505	13.7833	11.2301	10.4101	5.74104	5.49084	6.43976	3.93029	3.54983	3.68946
ASHGA5P027701	0.00214554	0.0102594	4.4655	up	noncoding	ENST00000539532	RP11-117L5.4	GENCODE	415	chr12	-	130904079	130905564		TTGACAAAGCTTTGCCCCTTAAAAAGGGGAGCTCTTTTCTTCAGGTTTCCCTGCAATAAA	intron sense-overlapping	NM_015347	RIMBP2	RIMS-binding protein 2	-	130880680	131002410	31.0521	5.48715	4.75362	2.59479	38.8517	20.4889	33.8158	5	6.37786	5.08358	5.03399	4.19897	5.02789	2.33327	2.7181	2.733
ASHGA5P000008	0.0186418	0.0524762	4.45483	up	noncoding	AF056438		RNAdb	318	chr5	+	10342924	10343235		TAGCTGTAAGTAAGAATAGTTCATCACCCACTGCTGGGTTTGCATCCTCCTCCAAATAGG	intergenic							108.766	17.9795	6.47827	4.3229	144.11	46.5525	135.636	19.289	17.0255	17.6239	6.98728	5.36766	7.07988	4.39722	4.14626	4.42523
ASHGA5P021433	0.000314025	0.00246449	4.43696	up	noncoding	ENST00000532307	CTD-2210P24.1	GENCODE	541	chr11	+	45743857	45745849		CCACACGCAGTTTCCTGATAAAAGGTCCTTTGGAAACTTTGATTCTCTTCTCACCAAGTT	intergenic							25.3545	5	4.48777	2.3382	27.1447	19.9382	28.9806	5	5	5	4.50347	4.15993	4.79991	2.33327	2.32807	2.35325
ASHGA5P021902	0.028146	0.0710095	4.43054	up	noncoding	ENST00000544036	RP11-174M13.2	GENCODE	392	chr12	-	130165971	130182772		ACCAAAATCTCATCTCCAGGATCACTTGGTCTTGGAACTCTGAGCCAGCATATTAGAAAT	intron sense-overlapping	NM_133448	TMEM132D	transmembrane protein 132D precursor	-	129556270	130388212	48.3948	8.42307	5.30976	3.16227	60.8351	22.3194	62.0298	5.06398	8.08821	12.117	5.70096	4.318	5.91031	2.53107	3.06122	3.89453
ASHGA5P028620	0.00839084	0.0290795	4.42071	up	noncoding	ENST00000567258	RP11-240E19.1	GENCODE	1119	chr13	-	81799999	81801118		CCTGGCAGAATCAATTATGTATCCACATTCATTCTAATTGTCTTCCTTTCTTAAGATTGG	intergenic							44.0897	8.61719	5.29876	3.15449	50.5214	36.5183	45.2294	5	10.2932	10.5584	5.42912	5.01094	5.45623	2.33327	3.42241	3.70777
ASHGA5P028814	0.0155095	0.0457891	4.41465	up	noncoding	uc021rjj.1	AK123654	UCSC_knowngene	3072	chr13	+	47314794	47317866		CCGTGTATTTTTAATTGTATGCACTGTCTCTTTCTGTTCTAATGGCTGCCCTCGGAATAG	exon sense-overlapping	NM_001164211	LRCH1	leucine-rich repeat and calponin homology domain-containing protein 1 isoform 1	+	47127295	47319036	98.3216	19.3896	6.45786	4.31556	120.644	70.8536	103.467	9.47123	23.2664	25.4312	6.72159	5.97834	6.67364	3.39186	4.6114	4.94341
ASHGA5P043869	0.00336708	0.0146206	4.40279	up	noncoding	ENST00000446053	RP11-560I19.1	GENCODE	472	chr7	+	121856400	121858491		GGAGCCACTGGTCTAATGGAACAAATTGCATTGATTTACTTCCCTTAATATTACTATGTA	intergenic							30.2454	5.99555	4.71491	2.57649	40.1327	20.9774	29.6261	5	7.98666	5	5.07961	4.2332	4.83191	2.33327	3.04295	2.35325
ASHGA5P020351	7.32442e-05	0.00087528	4.4007	up	noncoding	NR_038331	LOC100505545	RefSeq	1200	chr4	-	147030606	147043065		CCTGCTGCAGGGCAGATACGCTCCCTTGATTCTGAGGTCTTTGAACTTGCTGTGAAGCCA	intergenic							25.0838	5	4.47593	2.3382	30.011	20.9216	24.3188	5	5	5	4.65304	4.23002	4.54474	2.33327	2.32807	2.35325
ASHGA5P027851	0.00585314	0.0222264	4.3795	up	noncoding	ENST00000542401	RP11-695J4.2	GENCODE	539	chr12	+	14720924	14772689		CCTGAAATGAAGGACAGAAAGCAGGAAGTGGAGGCAATAGAAATTGCAGAGTAGAGTGAA	natural antisense	NM_004963	GUCY2C	heat-stable enterotoxin receptor precursor	-	14765567	14849519	32.6871	6.87956	4.84996	2.7192	33.7742	38.4544	25.8328	5	10.6387	5	4.83206	5.08272	4.63511	2.33327	3.47106	2.35325
ASHGA5P038279	0.0104144	0.034163	4.3753	up	noncoding	TCONS_00023502	XLOC_011346	LincRNAs identified by Cabili et al	544	chr15	+	89943394	89981066		GTTATTTTGTTTGTTTGTTTTGAGACATAGTCACATAGTCTCACTCACCTCCTCCTCTCC	intergenic							185.493	32.6172	7.30237	5.17298	249.639	95.657	211.184	27.0848	37.6639	33.1029	7.7756	6.41342	7.71807	4.88212	5.31745	5.31938
ASHGA5P041069	8.95044e-07	7.8012e-05	4.37089	up	noncoding	ENST00000569313	CTD-2636A23.2	GENCODE	643	chr5	+	43289496	43290941		ATTGGAGATTAGTACCTCTGCTTTCTTCTGACAGAAGTACACAATTCATTATACCATGTT	natural antisense	NM_001098272	HMGCS1	hydroxymethylglutaryl-CoA synthase, cytoplasmic	-	43287571	43313614	529.178	101.245	8.91099	6.78306	550.321	554.987	482.227	99.0722	109.075	95.5891	8.91043	8.91799	8.90455	6.70028	6.83273	6.81617
ASHGA5P055360	0.0219249	0.0591475	4.36567	up	noncoding	uc001rnk.1	AK096233	UCSC_knowngene	2204	chr12	-	42850559	42852763		TCTGAATATAAATCTTTGCAAATGTATCCAGATAACTTCCATTTTGTGCCTGTGTTCAGG	exon sense-overlapping	NM_001144881	PRICKLE1	prickle-like protein 1	-	42852139	42877416	53.3448	9.38751	5.46591	3.33971	69.656	25.5055	64.8729	5.99094	9.97375	12.1978	5.90622	4.51271	5.9788	2.74053	3.37392	3.90468
ASHGA5P039397	0.00457918	0.0184044	4.36091	up	noncoding	NR_049774	KIAA1324	RefSeq	6914	chr1	+	109729170	109749403		TCATGTTCATCAACCCCTCAGTTCAACCTATAAGGGCACGTTTTTGTCTGTGACTCGATC	exon sense-overlapping	NM_001267048	KIAA1324	UPF0577 protein KIAA1324 isoform 2	+	109656584	109749403	33.0938	6.2574	4.83101	2.70639	41.4383	20.242	37.6011	6.39386	7.37833	5	5.12961	4.18344	5.17999	2.82742	2.93848	2.35325
ASHGA5P045274	1.81174e-05	0.000357241	4.33219	up	noncoding	ENST00000414515	RP11-195E11.2	GENCODE	622	chr9	-	72702212	72728782		CCTAAAATACCTCTAGTTGAAGCCAAAGTTAGAATCCTTCTACGAAACTACAGGATTAAA	intronic antisense	NM_153267	MAMDC2	MAM domain-containing protein 2 precursor	+	72658496	72841888	91.7709	17.284	6.38765	4.27255	94.8215	92.1081	88.3831	15.7989	18.533	17.5201	6.36231	6.35933	6.4413	4.12299	4.28011	4.41456
ASHGA5P017465	0.000284272	0.00229508	4.3303	up	noncoding	uc003pgp.1	BC031876	UCSC_knowngene	1056	chr6	+	73972949	73986225		AATTACATCTGCAAAGACCTTATTTCCAGGCTCAAGCAGAGTCTTCCTCCTGGTGTTCCA	intronic antisense	NM_001251874	KHDC1	KH homology domain-containing protein 1 isoform 1	-	73951037	74019938	569.074	110.598	9.01743	6.90297	608.516	534.99	563.717	91.5719	123.652	116.571	9.05522	8.86699	9.13008	6.58846	7.01631	7.10413
ASHGA5P038322	0.00339789	0.0147198	4.32901	up	noncoding	ENST00000497946	RP11-142L1.1	GENCODE	376	chr3	-	81811856	81813907		GGTCTGTCTTCATATCCACTTATCTTTCAAGTCTATGAAACCCCTTATAAAAACTTTCCT	intergenic							27.8158	5.42981	4.57642	2.46238	36.2067	17.0142	30.2263	5	6.28943	5	4.92766	3.94125	4.86034	2.33327	2.7006	2.35325
ASHGA5P035210	0.0024482	0.011334	4.31821	up	noncoding	NR_038891	LOC285000	RefSeq	1416	chr2	-	106209553	106227016		ATCTGTCTGCTATGTTCTTCATTCTGTGCAATATCAAAACGGAGAAATATCCATCACATG	intergenic							34.0066	6.91803	4.92788	2.81745	31.9384	36.0981	33.9831	9.34116	6.41292	5	4.74997	4.99756	5.03611	3.37136	2.72773	2.35325
ASHGA5P046295	0.00263882	0.0120351	4.31696	up	noncoding	ENST00000413240	RP5-1139I1.2	GENCODE	635	chrX	-	118490263	118527558		TTTTGCCTTTGGCCTGTTGTGTTTAGCTTTAGGTGATGATGAAATGTCCTTCCATTCTAG	intergenic							47.9835	9.09772	5.4202	3.31018	44.4205	57.0241	42.506	6.34653	9.49671	11.4499	5.23011	5.66896	5.36153	2.81447	3.30112	3.81496
ASHGA5P018389	0.0028213	0.0127066	4.31036	up	noncoding	ENST00000452846	RP4-639F20.1	GENCODE	518	chr1	+	95393121	95428826		AACCACAAAGTTTCTGCCATTTCAGTTCCTGTTATCGTGCTTTGAGGTGCACTGAACTGC	bidirectional	NM_001839	CNN3	calponin-3	-	95362506	95392735	59.6144	11.2828	5.72424	3.61643	75.3762	45.8144	57.6524	7.85594	14.981	11.0113	6.0211	5.34419	5.80742	3.12363	3.96044	3.76521
ASHGA5P034051	0.00070703	0.00446144	4.30321	up	noncoding	ENST00000486612	CTC-359D24.3	pseudogene	523	chr19	-	12253185	12253708		GCCATCACAGGTATGCCTATATGAAAAGCCACCAAGTATCTGAAATATTTTCTTTTACAG								31.4429	6.30029	4.81555	2.71014	32.3533	33.1739	28.8015	7.78731	6.11356	5	4.7715	4.88387	4.79129	3.11361	2.66355	2.35325
ASHGA5P026462	0.00311127	0.0137401	4.29308	up	noncoding	uc001nry.3	BC040894	UCSC_knowngene	2345	chr11	+	61355965	61375018		CCTTGTTGCCAGTTCTTGTGTATTCTTCCAGAGATCTTCTATGTATAAACCGTCATCCTC	intergenic							72.7344	13.4701	6.00054	3.89852	84.4108	47.9052	85.8871	11.2233	16.2619	12.9251	6.18996	5.4128	6.39885	3.62942	4.07981	3.98635
ASHGA5P040405	0.000792294	0.00486796	4.29049	up	noncoding	ENST00000505267	EGFLAM-AS3	GENCODE	552	chr5	-	38345445	38346653		GGCGACTTTCAGGACTCTTGCCTTCTTCACAGATTGCCAGAACAATAAACTTTCATCTTA	intronic antisense	NM_001205301	EGFLAM	pikachurin isoform 5 precursor	+	38258510	38465582	53.8372	10.1985	5.59694	3.4958	59.8571	55.3779	46.2765	8.88012	9.17758	12.5379	5.67645	5.62342	5.49094	3.29774	3.24886	3.94078
ASHGA5P034537	0.000804012	0.00492536	4.26793	up	noncoding	ENST00000559614	AC002306.1	GENCODE	1928	chr19	+	19716689	19719991		ACCGTTGGGAGAAAAATGGGGTTGGTGCTGGTATGTCTAACAAGTATATGACACGTTATG	intronic antisense	NM_025245	PBX4	pre-B-cell leukemia transcription factor 4	-	19672515	19729725	30.6204	5.77658	4.75925	2.66571	32.2987	35.2456	24.3169	5	6.07472	6.25503	4.76717	4.96619	4.54439	2.33327	2.65619	3.00768
ASHGA5P056466	0.00060169	0.00396103	4.24662	up	noncoding	TCONS_00004489	XLOC_002384	LincRNAs identified by Cabili et al	1666	chr2	-	169281144	169285534		TTCCTAAGGCCTGGTTCTTTGTGATGAAACAAATCCGCCTCAACCCAGAACACTAGCAAA	intergenic							24.4895	5	4.42451	2.3382	31.3771	17.9346	24.1568	5	5	5	4.72239	4.01377	4.53739	2.33327	2.32807	2.35325
ASHGA5P016397	0.00367223	0.0156426	4.2435	up	noncoding	ENST00000430078	RP3-393E18.2	GENCODE	2002	chr6	-	160007986	160010201		TGGATTTTATCTTTCAGTGGTTCAGTTTTTCTCCACTGTTTCCACCAAAATACCATCAAC	intergenic							40.1185	7.14015	5.10542	3.02017	52.2833	24.0373	44.0347	7.56668	7.58992	6.26383	5.47701	4.42405	5.4152	3.07313	2.97737	3.01001
ASHGA5P055774	0.000451745	0.00321376	4.24026	up	noncoding	ENST00000520924	TPT1-AS1	GENCODE	553	chr13	+	45915726	45944465	ENST00000522859	GCCTCCAATTGTAAGTAGATATTTATCTGTTTACTACGTGTCTCCATCACTAGGCGATAC	bidirectional	NM_003295	TPT1	translationally-controlled tumor protein	-	45911303	45915297	29.7036	5.66935	4.72487	2.64072	34.858	25.3276	28.9253	5	6.34717	5.6609	4.87545	4.5022	4.79696	2.33327	2.71189	2.87699
ASHGA5P029880	0.00498403	0.0196927	4.2369	up	noncoding	ENST00000557025	RP11-100M12.1	GENCODE	380	chr15	-	27663941	27665881		CTGAGACTTGATACTCATGCCTGCAGACTCTGGGTCCTGACTTAAATAGTTTTATTTTTT	intronic antisense	NM_001270873	GABRG3	gamma-aminobutyric acid receptor subunit gamma-3 isoform 2 precursor	+	27216428	27726479	28.583	5.33977	4.6227	2.53968	36.6502	17.8479	31.2511	5	5	6.01931	4.94598	4.008	4.91411	2.33327	2.32807	2.95771
ASHGA5P016636	4.07605e-08	2.9388e-05	4.22175	up	noncoding	NR_027855	CLK1	RefSeq	1842	chr2	-	201717731	201729467		TTCACATGGGATGAAATTGTTGATACTTTAGGTGAAGGAGCTTTTGGAAAAGTTGTGGAG	exon sense-overlapping	NM_001162407	CLK1	dual specificity protein kinase CLK1 isoform 2	-	201717731	201729284	2436.55	487.885	11.1354	9.05751	2527.68	2553.71	2228.25	526.195	492.625	444.834	11.1366	11.1265	11.143	9.08689	9.02408	9.06157
ASHGA5P030301	0.0102543	0.0337998	4.21477	up	noncoding	ENST00000559955	RP11-461F11.1	GENCODE	369	chr15	-	98058516	98065041		AATAATGCTTTTATATTTCCTGCGATGACCCAATTTGCACTACGATATGCTCCCTTAAAT	intergenic							58.6972	11.2275	5.6691	3.59365	71.0614	36.0832	68.9471	7.14396	14.7341	11.8045	5.93849	4.99709	6.07172	2.9895	3.93618	3.85526
ASHGA5P020949	0.00165212	0.00839374	4.21073	up	noncoding	ENST00000522416	KB-1639H6.2	GENCODE	414	chr8	-	104032414	104033656		ACCCAGGAAGGTGTCAAACGAGGAAGTAGCAGCAGTAACAGATCTACAGATGAAGAAAGT	natural antisense	NM_001695	ATP6V1C1	V-type proton ATPase subunit C 1	+	104033247	104085285	27.8312	5.30748	4.60639	2.53232	26.3083	35.5279	21.6572	5	5	5.92244	4.4588	4.97734	4.38304	2.33327	2.32807	2.93562
ASHGA5P029210	0.00244701	0.0113317	4.20854	up	noncoding	ENST00000549386	RP1-292L20.1	GENCODE	408	chr14	-	71394181	71693933		TTAGCTCTCATAAGAGCATTACCAGAACCCAAATATCATTTCCATCACACTTGCCCTGAG	intronic antisense	NM_014982	PCNX	pecanex-like protein 1	+	71374121	71582099	32.4339	6.72032	4.85304	2.77972	37.3934	29.5304	30.3777	9.18823	5.97273	5	4.97784	4.7123	4.86898	3.34637	2.63954	2.35325
ASHGA5P046833	1.72963e-05	0.000347643	4.2024	up	noncoding	uc001jbz.3	LOC100133308	UCSC_knowngene	1590	chr10	-	45594923	45643337		CTAATGGCATTACAAGTTTTAAATTCACCATAGCAGCTTCTTCCTGAAATCAGAAAGCTT	intergenic							23.8398	5	4.40941	2.3382	27.3646	21.1225	23.0324	5	5	5	4.51691	4.24107	4.47026	2.33327	2.32807	2.35325
ASHGA5P041457	0.00105078	0.00596543	4.19056	up	noncoding	ENST00000505162	CTC-327F10.4	GENCODE	593	chr5	+	147266674	147267267		TCTGATACTGACAATGACCATAATAACAGTGATAGCTATTGGTCATTCATTGTTTCCTCC	intergenic							28.0461	5.78669	4.63837	2.57123	31.0887	29.7763	23.2733	7.36006	5	5	4.70657	4.72392	4.48463	3.03236	2.32807	2.35325
ASHGA5P040474	0.0167088	0.0483463	4.16121	up	noncoding	ENST00000514791	RP11-434D9.2	GENCODE	566	chr5	-	67096567	67185924		GATCAAAGTCATGCCATGGTCCCAGTACCTTTTTTCTTTTCAAAAGTTATCTCAAGTTGT	intergenic							37.6503	7.37412	4.97188	2.91488	51.1687	19.0901	42.6922	8.51678	8.60558	5	5.44782	4.09985	5.36798	3.23913	3.15225	2.35325
ASHGA5P044250	0.0332578	0.0802553	4.15854	up	noncoding	ENST00000524011	RP11-567J20.2	GENCODE	764	chr8	-	49464574	49469001		ACCTGTCTATTCTGTACTGGAGTTCTGACCTTGTTTCTGGTCTACCACACCACTGCATTT	intergenic							46.0628	7.63117	5.15922	3.10315	63.411	16.4223	58.355	9.07952	7.51543	6.29854	5.76201	3.89052	5.82515	3.32931	2.9629	3.01723
ASHGA5P058447	0.0277857	0.0703037	4.14154	up	noncoding	uc003qeg.1	BC041459	UCSC_knowngene	2960	chr6	-	133823389	134210120		TGATGGAAAAGATATACTAAAAGAAGACAGATCAGTCTCTCTCCTGATAAGAAGAGTCAC	natural antisense	NM_004100	EYA4	eyes absent homolog 4 isoform a	+	133562494	133853258	335.676	60.1663	8.07724	6.02707	456.204	137.547	413.276	46.8043	76.2606	57.4338	8.62469	6.92994	8.67708	5.65692	6.32652	6.09776
ASHGA5P054532	0.0227165	0.0606225	4.13976	up	noncoding	TCONS_00010790	XLOC_004554	LincRNAs identified by Cabili et al	244	chr5	+	133135103	133156483		AATTCTAGAACTGAAGATGGGTTAAGCCACAGACACTGCTTCTCATCTCCATACCTCCGA	intergenic							66.7187	12.3901	5.787	3.73746	89.6571	31.5451	78.9539	8.05956	16.4082	12.7025	6.27716	4.81025	6.27359	3.15851	4.09284	3.96102
ASHGA5P045096	0.0107341	0.0348754	4.10623	up	noncoding	TCONS_00000976	XLOC_000247	LincRNAs identified by Cabili et al	740	chr1	+	71303919	71304747		AATGTTGGAAGAACCCCAGGAGTCTGTCTTCCCAATTGCCCTGTTTTCTACTTCTCCTAA	intergenic							123.039	23.203	6.72341	4.68559	153.932	65.4024	149.784	20.0788	24.3982	25.132	7.08554	5.86582	7.21886	4.45164	4.67924	4.92589
ASHGA5P017453	0.00248732	0.0114799	4.10124	up	noncoding	ENST00000441809	CTA-520D8.2	GENCODE	1007	chr1	-	13983805	13987033		CTAAGATTTGGTTTTCTTTTTGTTTTCTCATTAAAATATCTTAAGCTTTATGGAGTAAAA	intergenic							28.4146	6.20402	4.64977	2.6137	29.3014	33.3891	22.5534	5	8.61206	5	4.6199	4.89134	4.43806	2.33327	3.15459	2.35325
ASHGA5P046655	0.000702244	0.00444308	4.10008	up	noncoding	uc004ewr.1	AK095439	UCSC_knowngene	3307	chrX	+	131352649	131566839	ENST00000441399	AAAGAGATGAGGGGAAAACTTCGCTGCATACTCTACTATCGTTGAAATTTCTTAAACTTT	intronic antisense	NM_001170701	MBNL3	muscleblind-like protein 3 isoform 3	-	131503342	131547603	37.1077	7.14897	5.04221	3.00656	38.7906	41.8204	30.7121	6.06114	7.07596	8.3098	5.03149	5.20881	4.88634	2.75516	2.8753	3.38921
ASHGA5P043826	0.000855921	0.00516231	4.09759	up	noncoding	TCONS_00018986	XLOC_008883	LincRNAs identified by Cabili et al	1015	chr10	-	88161782	88162970		ATTCAAGGACCCACGTGATTCAGTCTCACTGCCTCTCAGAGTTATGTCTCTTTTTGGCTA	intergenic							56.2347	11.0637	5.6563	3.62153	64.7738	46.8927	57.0375	10.6952	9.80493	12.6911	5.79456	5.38047	5.79386	3.56216	3.34335	3.95907
ASHGA5P048470	3.27315e-05	0.000504224	4.09125	up	noncoding	TCONS_00013751	XLOC_006390	LincRNAs identified by Cabili et al	4899	chr7	-	27226865	27232305		CTGAAGATGCACAAATAATTTCAAGTTCAGTTCTCAGGGATTCAAAGGACATGAAAATTC	intergenic							121.2	24.3912	6.78712	4.75458	124.255	133.832	105.513	25.5881	27.6644	19.9212	6.76491	6.8933	6.70317	4.80163	4.86562	4.5965
ASHGA5P045348	0.00497163	0.0196628	4.08974	up	noncoding	ENST00000442849	RP11-520B13.5	GENCODE	639	chr9	-	99839575	99844227		CTGCTGGAACCTGGAGCCACAAGTCTTCATTCATGCTAAAGAACTCCTGTCTTGGTGGAG	intergenic							33.4979	6.7509	4.88617	2.85417	42.0041	26.2297	32.26	5	6.71937	8.53333	5.14983	4.54928	4.95942	2.33327	2.8041	3.42512
ASHGA5P044929	0.00069758	0.00441863	4.07909	up	noncoding	ENST00000517655	KB-1047C11.2	GENCODE	562	chr8	+	96216683	96444894		ACTTTTGTTAGGTCCATTTTCACTTCATCAGAAATGTCCTGAGCTCTCCCTGGGCACTGT	intronic antisense	NM_177965	C8orf37	protein C8orf37	-	96257140	96281462	81.5664	16.4282	6.20582	4.17757	93.2034	69.7755	81.7202	12.8945	20.2615	16.1287	6.33511	5.95582	6.32652	3.83555	4.40681	4.29035
ASHGA5P015759	7.37042e-05	0.000876784	4.06654	up	noncoding	ENST00000423255	RP11-154D6.1	GENCODE	407	chr6	-	71961066	72020043		CTTCCTTAAGTTTGAATAGCTCTCTGGTTCCAGTTTGAAGCTGAAAAGGTTAAATTCTAC	intronic antisense	NM_024576	OGFRL1	opioid growth factor receptor-like protein 1	+	71998476	72011973	27.1565	5.65348	4.59781	2.574	30.6214	26.3034	24.5448	5.56138	6.39905	5	4.68334	4.55391	4.55617	2.64515	2.7236	2.35325
ASHGA5P023417	0.0124023	0.0389079	4.04457	up	noncoding	ENST00000580524	CTD-2015H3.2	GENCODE	505	chr18	+	1655177	1779956		GGGTGGATGATATTGCTATTTACAGAAATGACCTCTTGACCTCCATCTCCACATTTCCTC	intergenic							138.449	28.1533	6.93023	4.91424	172.538	85.6514	157.157	17.6223	35.3175	31.5201	7.2458	6.25468	7.29019	4.27247	5.21875	5.25151
ASHGA5P039589	0.00420191	0.0173167	4.0049	up	noncoding	ENST00000514265	RP11-184M15.1	GENCODE	1623	chr4	-	129489126	129491686		GTTTCCTCAGTGCTTTGAAGATTTTTCTAAAGTCATCTGACTTGGTTTCCCTTTGATTTC	intergenic							33.5443	7.12028	4.87216	2.87039	30.3792	43.8552	26.3985	8.76938	7.59145	5	4.6707	5.28083	4.66495	3.28005	2.97787	2.35325
ASHGA5P046472	0.00427434	0.0175536	3.99276	up	noncoding	ENST00000569334	VENTXP1	GENCODE	2716	chrX	+	26576453	26579169		GATGCCAGTTCTATGTTTTTCCTCTTTCCAATGCCTGCTATTGTTATGAAAATTTTGGTT	intergenic							96.6754	20.0087	6.44111	4.44373	108.519	70.7533	110.754	14.2413	26.2403	19.5446	6.56955	5.97631	6.77748	3.97357	4.78736	4.57026
ASHGA5P018099	0.000390364	0.00290157	3.99003	up	noncoding	NR_024047	WNT2	RefSeq	2843	chr7	-	116916685	116963343		CTACTCCGAAGGCCTGTAGCCAAGGAGAAGTAAAATCCTGTTCCTGTGATCCAAAGAAGA	exon sense-overlapping	NM_003391	WNT2	protein Wnt-2 precursor	-	116916685	116963343	24.7336	5.38218	4.44868	2.45228	23.3425	30.0301	20.8281	5	6.14654	5	4.27928	4.7379	4.32886	2.33327	2.67031	2.35325
ASHGA5P026307	0.000482951	0.00336786	3.98858	up	noncoding	AA992250		LincRNAs identified by Khalil et al	552	chr5	+	65372703	65415636		GCGGAGAAGTCTGAAAGCAGGAATTGTGTATAATTCAAAACCAAATATGATTTCTGAAGT	intron sense-overlapping	ENST00000284037	ERBB2IP	erbb2 interacting protein [Source:HGNC Symbol;Acc:15842]	+	65222302	65378377	75.4916	15.4766	6.09721	4.10134	79.2527	76.262	70.9599	13.544	14.5064	18.3796	6.09406	6.08622	6.11135	3.9065	3.91261	4.4849
ASHGA5P018070	0.000586034	0.00388107	3.98285	up	noncoding	NR_033875	FLJ12334	RefSeq	3030	chr2	+	20068614	20084808		TTCTCCTACCCTGCAGAAATGGTATATAGTTTCAAGGATGTGGACCTCACTGGTGAGAAG	intergenic							48.2992	9.86496	5.44662	3.45282	49.2789	49.185	46.4337	8.64873	9.17634	11.7698	5.39119	5.45326	5.4954	3.25894	3.24821	3.8513
ASHGA5P000026	0.000847207	0.00512482	3.98277	up	noncoding	AJ001873		NRED	1962	chr21	+	38887768	38889730		TGTAGGTATAAGTGCTTAATGTTTCATCTGTCTGAAAGACCAGCTATTTGATAATCTTCC	intergenic							69.7213	14.6665	5.98457	3.9908	72.23	67.8067	69.1272	18.4256	15.9461	9.62766	5.9611	5.91738	6.07525	4.33166	4.05221	3.58853
ASHGA5P015386	0.000283643	0.00229223	3.96986	up	noncoding	NR_038272	TTN-AS1	RefSeq	4607	chr2	+	179387553	179470132		GTAGCATCCAAGCAGACATTAGTTCCAGCTTTCACAGTGTATATTTAGTTTTTTATTAGG	natural antisense	NM_001256850	TTN	titin isoform 1	-	179390716	179672150	22.6098	5	4.32729	2.3382	23.0215	18.8051	26.0027	5	5	5	4.25849	4.07921	4.64417	2.33327	2.32807	2.35325
ASHGA5P000476	0.000999173	0.00575322	3.96887	up	noncoding	chr6:47425050-47444950+	chr6:47425050-47444950	LincRNAs identified by Khalil et al	19900	chr6	+	47317091	47336991		TTGCACAGAGCTTGGGGTCTTAACTTGGCTTTTTGGATCTGGTCCTTTAAGTTACTGCAA	intergenic							22.8812	5	4.32693	2.3382	27.102	16.147	25.3947	5	5	5	4.50201	3.86951	4.60926	2.33327	2.32807	2.35325
ASHGA5P033566	5.32982e-06	0.000175366	3.93245	up	noncoding	ENST00000568243	RP11-408H20.1	GENCODE	554	chr18	-	28638805	28639359		AGTCCCAGAAGTGATATAATATGTTCACGGAGACGTACTATTAAAAAGTGCCACAAAAAA	intergenic							912.821	195.843	9.69859	7.72316	970.747	918.553	849.164	219.762	199.34	168.427	9.7327	9.64168	9.72139	7.82294	7.70704	7.6395
ASHGA5P015098	0.014732	0.0441693	3.93024	up	noncoding	ENST00000416630	AC005041.9	GENCODE	584	chr2	+	74612612	74614153		GCAGGAAAAGTTATTTCAAGCTTCCTTTACATTTTCAAGTCCTTACTCCCACCCAAGCCA	intronic antisense	NM_001190836	DCTN1	dynactin subunit 1 isoform 5	-	74588280	74619214	414.154	83.6806	8.46613	6.49151	540.21	222.902	479.351	61.3529	99.6914	89.9976	8.87898	7.62313	8.89629	6.03085	6.70601	6.73768
ASHGA5P031387	0.0238265	0.0629365	3.92573	up	noncoding	TCONS_00006777	XLOC_002563	LincRNAs identified by Cabili et al	703	chr3	+	95887	109435	TCONS_00005936	GCTACTTTAAATTTGCAAGCAAATTTATAATTGGATCCTGATGTCCCAGCACCCATAAAT	intergenic							35.153	7.19367	4.88671	2.91375	44.8435	18.9186	41.6971	5	6.55365	10.0274	5.24454	4.08635	5.32923	2.33327	2.76539	3.64259
ASHGA5P043561	0.00131377	0.00706201	3.89608	up	noncoding	ENST00000420912	AC004947.2	GENCODE	2781	chr7	+	26591440	26596819		AATGTCTGAGCTCCATGTTAAAGTAAATGTAAGTAATATAAATCTGCCTTTCCTGAGGTG	intergenic							108.344	23.2038	6.62967	4.66765	117.475	98.9889	108.568	17.0412	26.5125	26.0577	6.68389	6.45675	6.74837	4.22259	4.80244	4.97791
ASHGA5P043886	0.0115762	0.0368816	3.88842	up	noncoding	ENST00000418215	AC000123.4	GENCODE	516	chr7	+	126990181	126991577		CCAGAAAGAGCTGTGGTAATTTTTCCTGTTTTCCTGAATCTTCTTTGCAACTCTTAAAAG	intergenic							102.497	21.6281	6.48618	4.527	129.411	61.8047	116.276	24.2972	27.623	12.9642	6.82691	5.78307	6.84857	4.72721	4.86326	3.99052
ASHGA5P040650	2.61346e-05	0.000438583	3.8846	up	noncoding	ENST00000450613	RP11-114J13.1	GENCODE	547	chr5	-	125412492	125615493		AGACCAGACCAATAGAAAATGAGCACTTCGTGGATAAAAAATACAGATGGAAACTTAGTG	intergenic							33.4222	6.79278	4.90144	2.94368	37.2646	30.2729	32.7292	6.52371	7.87702	5.97761	4.97188	4.75085	4.9816	2.85715	3.0259	2.94799
ASHGA5P045046	0.00347064	0.014949	3.88329	up	noncoding	ENST00000517695	CTD-2588J1.1	GENCODE	566	chr8	+	134783651	134826780		GTCTGTCTTCAAAGCCATTTTCTTGAAAGCCATTTGTATACTGCTGTGTTTTCCTATTTA	intergenic							33.5433	7.21656	4.90022	2.94293	35.9771	35.6279	29.0248	5	8.48519	8.16448	4.91767	4.98073	4.80224	2.33327	3.13208	3.36345
ASHGA5P014762	0.00609842	0.0228957	3.87629	up	noncoding	ENST00000413094	RP11-3P22.1	GENCODE	439	chr7	-	68652819	68654305		GAGGATTAAATCACTCAATTTTGAATAGCCTCTGACTCATCTCTTTGCCTTCTGAGTTCT	intergenic							94.2533	19.9312	6.39355	4.43887	117.671	67.379	97.7096	13.9568	21.0789	24.7578	6.68656	5.90814	6.58594	3.94807	4.4639	4.90464
ASHGA5P029694	0.0279773	0.0707021	3.86788	up	noncoding	TCONS_00008949	XLOC_003803	LincRNAs identified by Cabili et al	303	chr4	+	184434392	184478022		TGCAAATCTGAAGCAGATACAGATGCTTATACACACATGAGAGTATCTCCTGCCCCCAGT	intergenic							229.517	44.0887	7.55432	5.60278	309.496	96.8043	282.25	38.6505	45.619	47.9967	8.09544	6.42885	8.13868	5.38007	5.58438	5.84389
ASHGA5P058353	2.16346e-05	0.000397776	3.85996	up	noncoding	uc001pen.1	AF086184	UCSC_knowngene	707	chr11	-	93800139	93862566		AGAAATGTTGAGAAAACACTCAATAAAAGTGAAGATCAGCATACACTGAGAACAGCCTCG	natural antisense	NM_001098672	HEPHL1	hephaestin-like protein 1 precursor	+	93754377	93847374	200.323	43.0299	7.52159	5.573	198.913	207.518	194.537	41.9947	43.0636	44.0313	7.44554	7.51975	7.59947	5.49729	5.50343	5.71829
ASHGA5P044009	0.000486484	0.00337953	3.83699	up	noncoding	ENST00000495144	RP11-545G3.1	GENCODE	698	chr7	+	149759177	149771465	ENST00000446335	TGAGCTACATGTTCTAGAAAGCCCCTAACTTCTCTAGGTCTCAAGTCTAATCTCTGCATC	intergenic							22.0064	5	4.27817	2.3382	26.8016	16.5962	22.6212	5	5	5	4.48564	3.90547	4.44341	2.33327	2.32807	2.35325
ASHGA5P052959	0.00666548	0.0244652	3.83265	up	noncoding	ENST00000442665	ZNF815P	GENCODE	582	chr7	+	5862846	5879673		TAGGAATATCCTTCAGACATCAGATCATTCTGTTTATCTTTCGTGATTCTACTCCCCTGT	intergenic							48.8754	9.82403	5.39529	3.45695	61.8381	29.7273	55.061	9.36401	9.01578	11.0923	5.72413	4.72153	5.7402	3.37463	3.22138	3.77482
ASHGA5P052165	0.0322085	0.0784422	3.83117	up	noncoding	ENST00000511785	AF146191.4	GENCODE	979	chr4	-	190742265	190838477		CCTATTTTCTGTGTTATCTTCAGCCTGTTAACTGTTGTCAGCCCTGGAGAGAAACCATCC	intergenic							46.1023	11.1287	5.35217	3.41438	56.7475	35.228	46.3315	5	18.3084	10.0779	5.59887	4.96513	5.49251	2.33327	4.26008	3.6498
ASHGA5P056663	7.32611e-05	0.00087528	3.83112	up	noncoding	TCONS_00007010	XLOC_002880	LincRNAs identified by Cabili et al	256	chr3	+	153069867	153075032		ATTTTGGAGCTGGCTGGGAATAAGAGTCCTGTTGCTGTTGATATCTGAGAGCAACCTTCT	intergenic							21.833	5	4.27597	2.3382	26.6562	18.8161	20.0268	5	5	5	4.47807	4.07996	4.26987	2.33327	2.32807	2.35325
ASHGA5P036955	0.00758717	0.0270286	3.82599	up	noncoding	ENST00000449841	RP5-1069C8.1	GENCODE	484	chr20	+	12916686	12917842		AATCTGCTCACCTGAAAGGCTCACTCCTGTTGTAATAAATGACACATAAGGTCACAATTC	intergenic							44.0872	8.84069	5.23655	3.30072	57.0368	25.4988	49.726	8.14099	11.4822	6.89888	5.60513	4.51215	5.59238	3.17508	3.58153	3.14555
ASHGA5P056725	0.0063058	0.0234828	3.82377	up	noncoding	TCONS_00008060	XLOC_003527	LincRNAs identified by Cabili et al	2076	chr4	+	43765514	43768276		TGTCTCCTTGGAACATTTGAAATCCTCTGGTTCTTTGGCACCCAAATATGAAGGTCATTT	intergenic							33.9494	7.73379	4.9078	2.9728	38.9109	25.5853	37.352	8.59645	9.60492	5	5.03594	4.51709	5.17038	3.2517	3.31346	2.35325
ASHGA5P047340	0.000458503	0.00324305	3.82096	up	noncoding	TCONS_00017432	XLOC_008014	LincRNAs identified by Cabili et al	1773	chrX	+	73045949	73047819	NR_003255	TACTTGAGTTCTGGGTTTTACTGCAGTCTAGGGCCTTGTTTTGGTCTTGGATCATCTCAC	intergenic							21.8792	5	4.27213	2.3382	25.7296	16.6295	23.2783	5	5	5	4.42424	3.90713	4.48503	2.33327	2.32807	2.35325
ASHGA5P044148	0.0211185	0.0575716	3.8181	up	noncoding	uc003wzi.3	BC048103	UCSC_knowngene	3755	chr8	-	19448175	19451930		TTATAGACTGTACTTAGGGTGTATTTAAGTAATTCTTCCCTTCTGTCCTTGAACCTCCAG	exon sense-overlapping	NM_001130518	CSGALNACT1	chondroitin sulfate N-acetylgalactosaminyltransferase 1	-	19261671	19460056	273.756	55.6056	7.84357	5.91071	367.453	133.129	320.684	41.6607	68.5454	56.6107	8.32836	6.88612	8.31623	5.48531	6.17079	6.07605
ASHGA5P046914	0.00308259	0.0136462	3.81436	up	noncoding	DB451083		LincRNAs identified by Khalil et al	481	chr18	+	76277624	76278269		AAGTGGCATTTTCCACAAATGGCTCCACTGACATTTCCTATTCTTTTGTATTTTGCTGTA	intergenic							31.1127	6.7928	4.79803	2.86659	33.0797	31.9594	28.299	5	7.13095	8.24745	4.80163	4.82793	4.76455	2.33327	2.88844	3.37807
ASHGA5P048320	0.0182912	0.0518057	3.80151	up	noncoding	H68436		LincRNAs identified by Khalil et al	313	chr4	-	12888720	12889031		TCAGATTAGATATTTAACCAAGCTCTCTGGATAAATGTTTCTACTCCTCCATTCCCATTC	intergenic							55.1071	12.5665	5.61644	3.68987	63.3857	42.7472	59.1885	6.19541	15.1237	16.3805	5.76126	5.24158	5.84647	2.78444	3.97262	4.31254
ASHGA5P030696	0.000269721	0.00220334	3.79175	up	noncoding	ENST00000559277	RP11-761I4.3	GENCODE	479	chr15	+	81633988	81635491		CGGCTGCGACCAATAGTAGCTTAAACATGGATTATTTTCTTTTTAATTTCTTCCTGCAAA	intronic antisense	NM_001080532	TMC3	transmembrane channel-like protein 3	-	81624759	81666418	21.6568	5	4.26106	2.3382	26.7856	17.1437	21.0412	5	5	5	4.48449	3.95326	4.34543	2.33327	2.32807	2.35325
ASHGA5P041963	0.0012845	0.00694972	3.79113	up	noncoding	TCONS_00020969	XLOC_010239	LincRNAs identified by Cabili et al	928	chr12	-	126478715	126486554		TTCATGAAGTCCGGTCACATGAATGAGAGCCCTTTCTTACGTTTTCCACTGAGGCATTCT	intergenic							26.0164	5.3512	4.52475	2.60213	29.0788	19.9206	29.0496	5.68826	5	5.36535	4.61117	4.15869	4.8044	2.67298	2.32807	2.80533
ASHGA5P017151	0.000405407	0.00297372	3.78319	up	noncoding	ENST00000440357	RP4-738P15.1	GENCODE	343	chr20	-	25124000	25129876	ENST00000438287	TGGATGCCCTGATTCAAGGAGATTCAAAACCCGTGTCACTGCTGCCATCTTCCTAGAATC	intergenic							71.2594	15.232	6.00331	4.08371	79.3363	57.1856	77.2562	15.6733	17.0534	12.9693	6.09598	5.67375	6.24021	4.11073	4.14904	3.99136
ASHGA5P046345	0.027439	0.0697018	3.78254	up	noncoding	ENST00000416873	RP11-85L21.6	GENCODE	250	chrX	-	134257166	134257532		AAGGATTTATTGATCCACACCATTTTCTTGGATTTTCTATCCTCCCCAGGGGGCAGAGGT	intergenic							281.488	55.5066	7.84763	5.92828	375.4	121.228	347.837	46.5965	63.8943	56.0289	8.35789	6.75223	8.43277	5.64944	6.07207	6.06332
ASHGA5P044225	0.0313003	0.0768058	3.77353	up	noncoding	ENST00000518428	RP11-465K16.1	GENCODE	494	chr8	-	40757534	40759373		GATAACTGAGAAAATGGCATACACGGACAAGTAAATGCAAGATTTCTCCAGCCTCCCACG	intergenic							150.933	29.0288	6.92677	5.01086	208.879	60.4978	183.421	28.2492	32.547	26.2903	7.51879	5.75231	7.50922	4.94272	5.09889	4.99095
ASHGA5P039227	0.0192909	0.0539553	3.77065	up	noncoding	TCONS_00023278	XLOC_011482	LincRNAs identified by Cabili et al	5818	chr15	-	55464170	55470373		CACATTTGCAAAGAGGATATAGTACCCTCTAGTCCCAGAGTTGTGAGATTCCAATGACAG	intergenic							28.6762	6.68535	4.60631	2.6915	36.9466	16.2033	32.8787	5	10.0561	5	4.95802	3.87402	4.9869	2.33327	3.38797	2.35325
ASHGA5P022204	0.0209194	0.0571792	3.76618	up	noncoding	ENST00000552156	HOXD-AS1	GENCODE	576	chr2	-	177041199	177042811		TCTAAGGACGGCGCTGTGAACAATGGAGCCATCAAAAAGGCCTTCTCCCAGCCTCCTCAC	intergenic							180.47	35.8653	7.22868	5.31558	244.204	82.184	215.022	35.7058	38.5945	33.2956	7.74577	6.1945	7.74577	5.26745	5.35187	5.32742
ASHGA5P034587	0.0073545	0.0263696	3.7631	up	noncoding	TCONS_00003655	XLOC_001443	LincRNAs identified by Cabili et al	269	chr2	+	42300322	42301745		AAATAGAATCAACTCTCAAAATGAAAAGCCCACTCTATCAGAACCTAAACAGCCCTCCAA	intergenic							25.7029	5.4452	4.47369	2.56176	31.5345	16.1733	29.4007	5	5	6.3356	4.72938	3.87162	4.82006	2.33327	2.32807	3.02395
ASHGA5P026700	0.0172705	0.0495814	3.76196	up	noncoding	TCONS_00012634	XLOC_005563	LincRNAs identified by Cabili et al	1339	chr6	+	170489432	170491877		AACTTCCCAGTTTCTATTTCAACCAGAAGAGAAAATGCTGAGCCCTCACTGACCATGGGA	intergenic							40.919	8.07871	5.08606	3.17458	56.7393	20.2579	45.7597	6.52163	8.74906	8.96544	5.59857	4.1848	5.47481	2.85631	3.17592	3.49151
ASHGA5P038623	0.00117975	0.00651908	3.74588	up	noncoding	NR_033944	LOC647323	RefSeq	1625	chr3	-	193675160	193721448		CAAGTTTCAGTGAACATGGTACTATGCATCATGAAGACTATCTGAAGTTGCTTTCAAATA	intergenic							23.4291	5.34919	4.35119	2.44589	21.8149	30.5225	17.95	5	6.04758	5	4.18008	4.76311	4.11039	2.33327	2.65115	2.35325
ASHGA5P028862	0.0105178	0.0344019	3.74364	up	noncoding	NR_002717	ATXN8OS	RefSeq	1472	chr13	+	70681344	70713885		TTTGAGTGTAGGAAACAGTATTCACTGTATATTAGTCATTTTGCTCCCAATAGAAGGTGC	natural antisense	NM_020866	KLHL1	kelch-like protein 1	-	70274724	70682625	80.985	17.2789	6.14562	4.24118	101.327	50.3311	91.2964	12.2786	18.8287	20.7294	6.46111	5.48807	6.48767	3.76194	4.3025	4.6591
ASHGA5P036975	0.00811781	0.0284004	3.7404	up	noncoding	ENST00000435785	RP1-39G22.5	GENCODE	451	chr1	+	40747985	40749177		GATGATTTTAGATGCCTGTTCACTCACTGTCTGTGTAACTCTGTGCAAGTAAGTTAAGCT	intron sense-overlapping	NM_005857	ZMPSTE24	CAAX prenyl protease 1 homolog	+	40723721	40759856	37.1124	7.49667	4.98053	3.07733	48.2856	21.1333	41.9183	6.47293	8.47404	7.54303	5.36308	4.24142	5.33708	2.84372	3.12995	3.25833
ASHGA5P048485	0.0132241	0.0408219	3.74004	up	noncoding	CN285536		LincRNAs identified by Khalil et al	519	chr4	+	120920982	120921501		TTTGGTCCTTCCTAGATTCCCTAATCCCACTGTGGACAATCCAAATTATTTCAGAACTCC	intergenic							53.2919	10.6436	5.48151	3.57846	67.1214	27.4947	65.2596	10.8807	10.0834	10.9667	5.84345	4.61411	5.98698	3.58515	3.39121	3.75901
ASHGA5P038161	0.0104119	0.034163	3.73386	up	noncoding	TCONS_00024636	XLOC_011927	LincRNAs identified by Cabili et al	601	chr16	-	34765217	34766124		TTCAAAAACATTTGCTTCTGTCTTTGCAGCTTTATGCTCTCCAAATTCCCACACTGAGTA	intergenic							58.3074	13.0476	5.69404	3.79337	64.6028	43.6532	66.6661	7.71206	15.6464	15.7844	5.78872	5.27375	6.01966	3.09774	4.02043	4.26194
ASHGA5P028343	0.00162551	0.00828646	3.73356	up	noncoding	ENST00000453128	RP11-159M11.2	GENCODE	705	chr1	-	116556433	116560326		CCCCTTACTAATGTATGCTTTACTTCTGAATTCCATTCTTCACATGCAATTCTTAACAAG	intronic antisense	NM_018420	SLC22A15	solute carrier family 22 member 15	+	116519118	116612675	28.285	6.21348	4.65477	2.75422	31.8268	23.4958	29.5324	5	7.82211	5.81835	4.74464	4.3928	4.82688	2.33327	3.01576	2.91362
ASHGA5P023865	0.00933981	0.0314673	3.73277	up	noncoding	HMlincRNA791-	HMlincRNA791	LincRNAs identified by Khalil et al	9762	chr18	-	52298998	52308760		TTGGGCACAATGATTTCGCTTTCTCCTTTCTGCTGTCAATTTACTCCATTTGTGTTGTTG	intergenic							128.312	29.6626	6.87137	4.97113	142.968	104.654	137.315	17.1902	37.2493	34.5484	6.97752	6.54076	7.09584	4.23671	5.30184	5.37484
ASHGA5P022011	0.0136939	0.0418555	3.72378	up	noncoding	ENST00000547051	RP11-715H19.2	GENCODE	333	chr12	+	63544844	63547786		GGAAGATCAAATATTTGAGAAGTACTTCAGTTCATGGAAGCAGCTATCTCCTTCACTTAC	natural antisense	NM_000706	AVPR1A	vasopressin V1a receptor	-	63536538	63546590	69.532	15.3222	5.93174	4.03497	84.1922	45.757	78.6468	9.515	16.9501	19.5015	6.18571	5.34187	6.26763	3.39904	4.13878	4.5671
ASHGA5P017979	0.0114219	0.0365091	3.71584	up	noncoding	ENST00000447876	AC018730.1	GENCODE	607	chr2	-	105424030	105469641		TAGATTCATCCTGCCTGAAAATCATATGCGTGGTTTTTCCTGTTTCCTGCTCTGTAGCTG	intergenic							114.679	23.9642	6.62931	4.73562	147.151	62.9119	133.976	21.8004	24.2225	25.8698	7.01643	5.80898	7.06252	4.56963	4.66933	4.96791
ASHGA5P014610	0.00115798	0.0064288	3.71459	up	noncoding	ENST00000411795	BX248398.1	GENCODE	1540	chr1	-	144276401	144340736	ENST00000437785, ENST00000445225	AGTCCTTTGAAGAGAGGTTCTGATTCTACTTCCACCACAAGCTTCAGCATGGCAGTATCT	intronic antisense	ENST00000538264	AL592284.2	Uncharacterized protein [Source:UniProtKB/TrEMBL;Acc:F5H305]	+	144339737	144521058	25.3368	5.68856	4.47532	2.58211	32.7287	19.2593	24.0224	5.61177	6.45392	5	4.78536	4.11168	4.52891	2.65525	2.73784	2.35325
ASHGA5P054361	5.9694e-06	0.000188553	3.70798	up	noncoding	TCONS_00010920	XLOC_004800	LincRNAs identified by Cabili et al	1231	chr5	-	42153042	42157540		TTCTTTCCAGGTGCAATGTGCTTTGTTTCTGACTGCAGACTATAATGTTTATTCCTATTG	intergenic							21.082	5	4.22883	2.3382	22.6661	22.4601	18.1196	5	5	5	4.23477	4.32847	4.12326	2.33327	2.32807	2.35325
ASHGA5P027897	0.000942326	0.00551397	3.70089	up	noncoding	ENST00000538640	RP11-1060J15.7	GENCODE	427	chr12	+	27857500	27861296		GAAAATATTTTATATACTGAAGTGTAAGCTTACGAAAATTTCAGAGAACCTAGTATAAAT	intergenic							56.4979	12.5588	5.66822	3.78034	57.7765	61.6719	50.0453	15.7399	13.5639	8.37253	5.62432	5.77933	5.60099	4.11781	3.82377	3.39945
ASHGA5P045673	0.000331631	0.00257103	3.69863	up	noncoding	ENST00000425533	TOPORS-AS1	GENCODE	903	chr9	+	32552345	32566927		AACAGAAGAATTCCTCAGCTCAGGACAATTCTTATCCCTACTGACGACTCACAAGACATC	intronic antisense	NM_001199987	NDUFB6	NADH dehydrogenase [ubiquinone] 1 beta subcomplex subunit 6 isoform 3	-	32553523	32573182	167.699	37.4937	7.2545	5.36751	187.854	144.466	170.777	33.5154	44.4268	34.5389	7.36261	7.00108	7.39979	5.1829	5.54562	5.374
ASHGA5P032036	0.00980348	0.0326306	3.69281	up	noncoding	TCONS_00029846	XLOC_014288	LincRNAs identified by Cabili et al	536	chr22	+	51024832	51025888		AAGATGGACCTACAGGAGTGGCCACACAATATGTGCATCTCTCTGCCTTGTGTTAATACT	intergenic							74.5166	16.2271	6.01641	4.13169	96.5075	45.774	81.2683	14.5123	22.6795	11.4893	6.38998	5.34214	6.31711	4.00071	4.57379	3.82059
ASHGA5P029119	5.64509e-07	6.1995e-05	3.69063	up	noncoding	ENST00000555403	RP11-247L20.4	GENCODE	446	chr14	-	50793243	50794627		ATTCTGAGTAAGTCTGTATGCTATCAAGAACACAAGAATGCAGGATCATGGGAAATGCAC	intronic antisense	ENST00000358473	ATP5S	ATP synthase, H+ transporting, mitochondrial Fo complex, subunit s (factor B) [Source:HGNC Symbol;Acc:18799]	+	50785951	50802276	3263.76	750.362	11.5599	9.67602	3389.4	3465.53	2936.35	809.891	789.902	651.294	11.5581	11.5738	11.5477	9.7041	9.71202	9.61193
ASHGA5P023841	0.0332449	0.0802357	3.68884	up	noncoding	HMlincRNA639-	HMlincRNA639	LincRNAs identified by Khalil et al	13337	chr3	-	122764889	122778226		TACAATATATTATATTTTCCTACAATGTCCAGTTTCTCAACCACTCCAACACCCATATCC	intergenic							75.6146	18.1462	6.06411	4.18095	89.3228	51.2354	86.2857	8.00652	26.8643	19.5678	6.27252	5.51424	6.40558	3.1487	4.82246	4.57169
ASHGA5P025958	0.0157748	0.0463617	3.68729	up	noncoding	NR_047601	UTY	RefSeq	5955	chrY	-	15360258	15592550	NR_047627, NR_047643	GGAGAAAACAGCTATCTAACTCCGCTCAGCCATTTCCACAGCAACACCTTCTCCTAAATC	exon sense-overlapping	NM_001258249	UTY	histone demethylase UTY isoform 4	-	15360258	15592550	125.725	25.9808	6.73096	4.8484	172.008	62.8842	142.283	28.1198	28.364	21.4585	7.24038	5.80859	7.14391	4.93553	4.90272	4.70695
ASHGA5P035354	0.00359174	0.015355	3.68367	up	noncoding	ENST00000433174	AC007364.1	GENCODE	556	chr2	-	150672977	150714199		GCCTGTGGACTTTTATCTTTGCCTTTGAATTCTGTTATATTGACATTAATTTGGACACTC	intergenic							35.6354	7.69688	4.97578	3.09463	42.6505	26.937	37.3186	5.52624	8.98684	8.57756	5.17277	4.58614	5.16842	2.63672	3.21629	3.43089
ASHGA5P042959	0.00824957	0.0287099	3.68285	up	noncoding	ENST00000523331	RP1-170O19.14	GENCODE	556	chr7	-	27226191	27233067		TCTCAAGAAAGCTAGACTCAGAGTATTGCTATGGCCTCTCTCTATCCTTAGCACAAACCT	intergenic							52.6852	12.5001	5.57035	3.68953	52.2366	57.2946	48.5243	20.1108	9.62268	7.76678	5.47494	5.67645	5.55967	4.45378	3.31717	3.29764
ASHGA5P020460	0.0135321	0.0415055	3.68202	up	noncoding	ENST00000513919	RP11-844P9.2	GENCODE	735	chr5	-	175570452	175575050		GGACTTACAGGATCTAAAAAATGTTTGTGCAGCCATTTGGACCTCAGTATGAAGTGGTGT	intergenic							28.247	7.16217	4.66065	2.78015	28.5989	26.8696	29.2725	11.4865	5	5	4.58555	4.58289	4.81351	3.65914	2.32807	2.35325
ASHGA5P035977	0.0056829	0.0217013	3.68163	up	noncoding	ENST00000577528	RP4-594I10.3	GENCODE	1445	chr1	-	24865291	24882515		GATTTTTCTTATTCACTGTTTCCCATCAGGGAAAAAAGAATCCTCCCACCTCATGCCTTT	bidirectional	NM_001010980	NCMAP	uncharacterized protein C1orf130	+	24882566	24935818	457.937	99.9512	8.6471	6.76676	578.96	281.706	513.146	97.738	101.942	100.173	8.98611	7.96128	8.99392	6.68067	6.73848	6.88112
ASHGA5P043049	0.000438918	0.00313888	3.68094	up	noncoding	ENST00000568457	RP4-647J21.1	GENCODE	1911	chr7	-	44998597	45000508		CCCCTCAAAAAATGCTTAGACTTAATTATTTTAATTATCCTCACATATACTCCTCCGGCT	intergenic							140.891	31.8473	7.01629	5.13622	150.107	130.989	141.578	25.9607	36.9593	32.622	7.04845	6.86363	7.1368	4.82233	5.28812	5.29821
ASHGA5P031296	0.0107146	0.0348392	3.67304	up	noncoding	TCONS_00006739	XLOC_003378	LincRNAs identified by Cabili et al	352	chr3	-	193551437	193555388		CCGTGCATCTTCCTCTGGGTGTGCAATCGTCACCTGCGTACATGATTGATTCTGCCCCCA	intergenic							71.1129	15.5164	5.9446	4.06762	90.9817	42.9042	79.4527	14.6789	21.354	10.5164	6.30158	5.24805	6.28417	4.01685	4.48417	3.70185
ASHGA5P030794	0.00159762	0.00818455	3.66656	up	noncoding	uc021sxj.1	AL109706	UCSC_knowngene	2503	chr15	+	99571772	99574275	TCONS_00023546	CTTGTTAAGTGGAGCTGGGGGATGATTAATTTTGTTTGTTTGTTTTTGTTGTTCCCTGGT	intergenic							80.7977	18.2687	6.19386	4.31943	89.233	81.1036	72.0565	12.878	22.3765	19.5517	6.27151	6.17651	6.13355	3.83392	4.55351	4.57086
ASHGA5P051446	7.7825e-05	0.000910778	3.65819	up	noncoding	NR_036540	LINC00622	RefSeq	1610	chr1	-	120140324	120141914		TAGATATCTTATTGTTTTGAATTTCTAATTAAATACTACTGTGGCCATAGCATATACTCT	intergenic							56.9989	12.5758	5.68435	3.81322	62.0937	53.5667	55.3363	14.5266	12.1733	11.0276	5.731	5.57504	5.74701	4.00266	3.67007	3.76693
ASHGA5P045373	0.0190729	0.0534684	3.65318	up	noncoding	ENST00000457720	RP11-217B7.3	GENCODE	606	chr9	-	107753076	107754062		TTTTTAACTGGCAAGGTTTCGAGTTCCCAACCACAGCACCCTCAGTGATGGTTTTCAGAA	intergenic							28.9288	7.50057	4.69231	2.82315	32.5172	25.3754	28.8939	12.5017	5	5	4.77711	4.50434	4.79547	3.78813	2.32807	2.35325
ASHGA5P027769	0.00212018	0.0101557	3.63103	up	noncoding	ENST00000501075	RP5-940J5.6	GENCODE	2196	chr12	+	6687787	6693905		GTCCCCAAGAAGGGAACTAAATTGTTAGAGGACAGGAGAGAAAAGAGATACGTGTGTGTA	natural antisense	NM_001273	CHD4	chromodomain-helicase-DNA-binding protein 4	-	6679247	6716551	42.4549	9.55402	5.2424	3.38202	41.6229	49.5149	36.2269	7.16326	13.5181	7.98069	5.13713	5.46312	5.12695	2.99433	3.81849	3.33324
ASHGA5P047242	0.00111154	0.00621887	3.62334	up	noncoding	ENST00000418270	RP11-379F12.4	GENCODE	402	chr10	+	8093503	8095047		CGAGACCAGGAAGATTCACGTTTCCACTACTTCTTCCAATACATTTCACTAATCTTTCTA	intergenic							31.1988	6.80757	4.79319	2.93587	36.9302	26.9731	29.6932	5.15134	8.27354	6.99783	4.95773	4.58773	4.83411	2.55145	3.09324	3.16292
ASHGA5P037466	0.0156152	0.0460268	3.62155	up	noncoding	ENST00000455028	AF015262.2	GENCODE	698	chr21	+	36508934	36511519		AAACTAGGTTTTTCTTGCTTTTCCTGGGCTGAGCCTCTTATTGTTCCTAGACACAGCCAG	intergenic							70.9257	14.9156	5.90244	4.04584	90.8482	36.9158	85.0131	12.7756	18.7357	13.2353	6.29947	5.02661	6.38124	3.82207	4.29669	4.01874
ASHGA5P018699	0.000187159	0.00170264	3.61654	up	noncoding	ENST00000456582	RP4-639F20.1	GENCODE	401	chr1	+	95426880	95428826		ATGAAACGATTTTCTGCCATTTCAGTTCCTGTTATCGTGCTTTGAGGTGCACTGAACTGC	intergenic							47.6525	10.469	5.41132	3.55671	43.2138	56.6425	43.1012	11.0922	11.3296	8.98534	5.19122	5.65963	5.38312	3.61102	3.56216	3.49695
ASHGA5P047003	0.0395353	0.0914128	3.6129	up	noncoding	ENST00000419353	RP11-429H9.4	GENCODE	458	chr10	-	95860252	95867629	uc001kjn.4	GTCAACATCCCAAAGACCAATGATTTCATTGTTTTACACCAAATATCCCTCCTCTAAATT	intronic antisense	NM_001165979	PLCE1	1-phosphatidylinositol 4,5-bisphosphate phosphodiesterase epsilon-1 isoform 2	+	95848829	96088148	607.781	127.884	8.95097	7.09781	784.149	255.306	783.89	93.2612	148.678	141.711	9.41909	7.8251	9.60871	6.61585	7.28432	7.39325
ASHGA5P043536	2.2037e-07	4.7689e-05	3.61132	up	noncoding	ENST00000564613	GS1-465N13.1	GENCODE	4574	chr7	+	19037465	19042039		CAATGGTGTGTTCCAAATTATTGTTGGTGTTGTTAATGTCATGACTCTCCTTTGAATAGA	intergenic							3023.98	709.912	11.45	9.59745	3071.88	3226.57	2773.49	765.09	734.374	630.273	11.4168	11.4707	11.4625	9.62686	9.60471	9.56078
ASHGA5P057316	0.019827	0.0551591	3.59625	up	noncoding	TCONS_00016040	XLOC_007437	LincRNAs identified by Cabili et al	232	chr9	+	89366553	89370049		AAACCTGTATTTGAAGGTCTGCACCGCGGGGCAAAGGGCCAGCTTGTTCCCTCTGCAACT	intergenic							35.8143	7.30311	4.88313	3.03664	48.1288	16.9899	42.3243	8.94197	7.31904	5.64833	5.35754	3.93913	5.35273	3.30894	2.92695	2.87403
ASHGA5P057067	0.00695971	0.0252655	3.59304	up	noncoding	TCONS_00012444	XLOC_005214	LincRNAs identified by Cabili et al	776	chr6	+	26684503	26688063		AACAGACTATTATTCTTCTCTTGAGTTCCTTAAGACAATGAGTAGCCACTGCTGTTTGCC	intergenic							25.3358	6.1514	4.48176	2.63655	28.8908	18.7849	28.3317	8.4542	5	5	4.60159	4.07775	4.76594	3.22834	2.32807	2.35325
ASHGA5P023540	0.0346415	0.0827752	3.59275	up	noncoding	ENST00000583511	RP11-849I19.1	GENCODE	393	chr18	-	76737094	76738843		CCTCGCCCCAGTGTGGACGTGGGGAGGATCTTCTAAGTCCCTCCAACGAAGGCAAGTGTG	intergenic							71.7961	14.7499	5.85738	4.0123	102.943	30.3165	82.1289	11.5237	19.2354	13.4906	6.48437	4.75352	6.33427	3.66371	4.33196	4.04123
ASHGA5P033170	0.0358387	0.0847566	3.58862	up	noncoding	ENST00000581213	RP11-6N17.1	GENCODE	816	chr17	+	45940707	45942556		CAAACGAATTCGTTTCGCTCTTGTGAAACTGAAGACAATTTCCTTTTCTGTCATAAAACA	intergenic							31.4607	6.97069	4.7122	2.86878	27.8425	18.2045	48.3351	5	6.00243	9.90964	4.54659	4.0364	5.55363	2.33327	2.64435	3.62871
ASHGA5P030322	0.000167872	0.00157101	3.586	up	noncoding	uc021sxp.1	AK093600	UCSC_knowngene	1903	chr15	-	100605272	100607374		TGTGATGTGGTATAGGTCAATTCTGGTTTTCTGCTGTATGTTGTTTGAACTTTTGTATAC	intron sense-overlapping	NM_139057	ADAMTS17	A disintegrin and metalloproteinase with thrombospondin motifs 17 preproprotein	-	100511642	100882183	67.4286	15.2195	5.92428	4.0819	68.9766	76.0456	57.2637	13.1799	17.4905	14.9881	5.89222	6.08141	5.79919	3.86853	4.18765	4.18952
ASHGA5P056967	0.00932441	0.0314305	3.57815	up	noncoding	TCONS_00011672	XLOC_005155	LincRNAs identified by Cabili et al	264	chr6	+	7427115	7453012		ATTTATGTTTCCGTAGTGTGGGAGCTTTGTTCTTTCACTGTTTGCGGCTCCAGAGAGAGA	intergenic							50.3711	11.3969	5.45164	3.61243	65.5109	32.7916	52.8106	10.1162	16.5851	7.48953	5.81087	4.86707	5.67699	3.47996	4.10985	3.24748
ASHGA5P031224	0.00127148	0.00689385	3.57701	up	noncoding	ENST00000568430	RP11-403P17.2	GENCODE	555	chr16	-	66613885	66614619		TTTTCTTCTTTGAATTTTGGGAATGGGGTCCTTCTGGGGTGATCTCCTGTCAAGTGTGAG	intronic antisense	NM_001199317	CMTM2	CKLF-like MARVEL transmembrane domain-containing protein 2 isoform 2	+	66613350	66622177	92.6793	21.1587	6.38874	4.54998	109.957	74.7553	93.3254	17.2287	24.5582	21.6891	6.58749	6.05868	6.52004	4.24002	4.68885	4.72108
ASHGA5P037894	0.00140216	0.00742877	3.57481	up	noncoding	TCONS_00024750	XLOC_012035	LincRNAs identified by Cabili et al	1265	chr16	-	85378886	85387253		ATTATGGATTATCTCCTGCTCAGCACCATCTTGAAGGTGGAGACAAAAGTTCTCAGCCAG	intergenic							23.2037	5.7161	4.36392	2.52605	26.2201	18.8302	24.5607	5	7.1483	5	4.45406	4.08059	4.5571	2.33327	2.89162	2.35325
ASHGA5P039994	9.20239e-05	0.001016	3.57022	up	noncoding	ENST00000503259	RP11-792D21.2	GENCODE	857	chr4	+	79567056	79584458		TGGATCCTTGTGACATAACCAAGCCAGTGAACCAATCAATACATTTATTTATTGTTTGAG	intergenic							51.0243	11.5096	5.5228	3.68679	48.7006	54.6821	49.6901	10.3234	13.1192	11.0861	5.37423	5.60314	5.59103	3.50964	3.77669	3.77404
ASHGA5P055363	0.0129958	0.04035	3.56987	up	noncoding	ENST00000549223	RP11-352M15.1	GENCODE	725	chr12	-	45993924	46004403		AGTGCTTTTAGAGGTAAAAGCTAAATGGAAATCTCTTTTTCTCCTCTTCCTTTCTCTTCT	intergenic							307.515	69.0115	8.05572	6.21985	400.21	179.318	343.017	51.5899	83.5719	71.8727	8.44377	7.31096	8.41244	5.78936	6.45695	6.41325
ASHGA5P015807	0.0302305	0.0748004	3.56933	up	noncoding	ENST00000423727	AC009505.4	GENCODE	188	chr2	-	106575642	106576765		CAGGCAGGAGGTGGAAAGCGAAGTAAATGAACTCTGGGGTGGTGTCTCCCAACTCTCACT	intergenic							183.868	38.9507	7.24814	5.41249	253.502	82.0256	216.076	30.5805	46.7959	39.4757	7.79894	6.19057	7.75492	5.05843	5.61904	5.56
ASHGA5P016964	0.000816104	0.0049847	3.56603	up	noncoding	ENST00000436060	LINC00606	GENCODE	429	chr3	-	10803390	10805866		CTCTTTGCAGTCCCATTTTCCACTGCTTTGGTCAGGGAGTGAGTCCCCTGATGTCATCCG	intergenic							58.3459	13.0572	5.70248	3.86816	68.9532	45.6185	60.4659	14.6715	12.5298	11.9703	5.89164	5.33853	5.87728	4.01592	3.71243	3.87614
ASHGA5P046961	0.0383312	0.0892386	3.56397	up	noncoding	uc009xrv.1	BC128552	UCSC_knowngene	1439	chr10	-	80928942	80930381		ATTATTTATAGGTTCTAGTGCATCAAAGTCCTCCTGGCTCAATCCTTGACCACGCTGGAG	intronic antisense	NM_020338	ZMIZ1	zinc finger MIZ domain-containing protein 1	+	80828791	81076285	81.0885	18.4092	6.09611	4.26263	109.894	41.8834	91.4886	9.91605	25.5157	19.7958	6.58694	5.21114	6.49026	3.45108	4.74734	4.58946
ASHGA5P046397	8.26099e-05	0.000943471	3.55659	up	noncoding	ENST00000433825	XX-FW83128A1.2	GENCODE	341	chrX	-	153562309	153563387		GGGTTGTAGCTTCTTCCTTCACCAACTCTGTTACTTCAGTATCCCTTTTGCACTTTCAGC	intergenic							176.331	40.8281	7.32889	5.49839	196.775	158.199	174.02	43.471	39.9335	39.0797	7.42904	7.12918	7.42844	5.55104	5.39608	5.54806
ASHGA5P043658	3.94256e-07	5.4033e-05	3.54334	up	noncoding	ENST00000541385	LINC00525	GENCODE	1173	chr7	+	47802946	47806369	ENST00000412730	TATAAACAACACTGCAATTTGTCTCCTTGCACCGTACATCCACGAAGCAGATTTGCTTCT	intergenic							665.073	156.814	9.2423	7.41719	671.247	704.06	619.912	160.72	165.818	143.904	9.19495	9.26307	9.26888	7.38739	7.44651	7.41767
ASHGA5P019944	0.0349836	0.083221	3.54265	up	noncoding	ENST00000505660	ABCA17P	GENCODE	476	chr16	+	2391119	2395934		CCCCAGCCGGAAATGAAAATTGGACATTTGACATTTGAACCTCTCTCCTGTGTTTGGAAA	bidirectional	NM_001089	ABCA3	ATP-binding cassette sub-family A member 3	-	2325878	2390747	379.139	80.4828	8.27221	6.44738	512.498	163.472	461.446	62.4173	91.6227	87.4083	8.79789	7.17777	8.84098	6.05695	6.59073	6.69447
ASHGA5P035014	0.00514321	0.0201563	3.53967	up	noncoding	ENST00000423120	U51244.2	GENCODE	374	chr2	-	45901839	45902615		CTCTTTTCAGGAAGCATCTTCTCTTTTCCATTTGACTTTCATAAAGAAGCTGGAGTTTTA	intronic antisense	NM_005400	PRKCE	protein kinase C epsilon type	+	45879042	46415129	50.2917	11.8215	5.48581	3.66219	59.8587	41.191	49.8253	7.90234	16.9198	10.6423	5.67659	5.18555	5.59528	3.13254	4.13619	3.71783
ASHGA5P044445	2.90412e-07	4.9648e-05	3.53771	up	noncoding	ENST00000565617	KB-1460A1.5	GENCODE	2825	chr8	-	102179032	102181857		AATGCAGCTGCTGTCTAGATTTATGTGTGCTCTGACAAGAAATGTTTTGTGTAACAATAA	intergenic							609.293	144.744	9.12048	7.29766	623.358	626.355	578.167	153.72	148.899	131.614	9.09494	9.09742	9.16908	7.3213	7.28735	7.28432
ASHGA5P042548	0.0104985	0.0343591	3.52802	up	noncoding	ENST00000424521	RP3-453D15.1	GENCODE	138	chr6	+	99006309	99006447		GGAGTTGGTTTTTACTCCCAAGCCCTTTGCTACTTAAATAAAGTTATTGGCTGCCTAATG	intergenic							31.0194	7.20367	4.75701	2.93815	38.4139	21.0819	33.5624	5	9.5626	7.04842	5.01685	4.23752	5.01666	2.33327	3.30944	3.17174
ASHGA5P044427	0.0266627	0.0682327	3.52592	up	noncoding	TCONS_00018871	XLOC_008695	LincRNAs identified by Cabili et al	221	chr10	-	3544551	3544884	ENST00000413993	ATGTTAGAGTTGTCGTGAAGATTAAAGAAGGTGACGACTGGACAACTCCCAGCCCAATAC	intergenic							43.6286	8.49714	5.07794	3.25994	27.954	78.3651	24.5667	9.47848	8.23209	7.78085	4.5524	6.12392	4.55751	3.39387	3.08644	3.29951
ASHGA5P057195	0.0556037	0.117477	3.52524	up	noncoding	TCONS_00014275	XLOC_006383	LincRNAs identified by Cabili et al	676	chr7	-	25870913	25872690		TCTTTCCTAGACACAATTGTCTTTGCAAGTCCTCTGCCACAGTCAAAGATGAAGTGCCCT	intergenic							43.1087	10.3756	5.16819	3.35047	57.478	21.8223	50.0258	5	15.6972	10.4297	5.61762	4.28657	5.60037	2.33327	4.02579	3.69233
ASHGA5P029266	0.0305753	0.0754281	3.50683	up	noncoding	TCONS_00008975	XLOC_003829	LincRNAs identified by Cabili et al	517	chr4	+	188554099	188626433		GAAAAGAACTTTTATGATCTGGCTCCAATTATACTTTCAAGGTTCAAGTCTTCCCATCCG	intergenic							40.7688	8.42276	5.04459	3.23442	56.0064	17.6253	48.6746	6.77764	9.7342	8.75645	5.57958	3.991	5.56318	2.91065	3.33356	3.45906
ASHGA5P016428	0.0060416	0.0227596	3.50642	up	noncoding	ENST00000430275	FER1L4	GENCODE	3281	chr20	-	34170040	34195484	NR_024377	TTAGTGATCATCAATGTATTTGACCACAATAAGTTTCCCTCAGTGCCCAGTGAGGTGGAG	intergenic							52.6352	12.1247	5.54123	3.73123	63.1448	39.2784	55.4823	9.56871	11.081	15.7243	5.75699	5.1144	5.75231	3.40653	3.5293	4.25786
ASHGA5P045810	0.0223067	0.0598984	3.50514	up	noncoding	ENST00000444374	RP11-316P17.2	GENCODE	822	chr9	+	92316565	92334585		AGACAGAATTGGCCCCATTTTCTGCTAATTTCCATTCTCTGATTGTGCTGCCTGCTACAG	intergenic							93.7296	20.1122	6.29166	4.48219	121.167	44.7141	115.307	18.1589	23.1304	19.0473	6.72699	5.31024	6.83775	4.31124	4.60129	4.53402
ASHGA5P058101	0.00649181	0.0240022	3.50407	up	noncoding	TCONS_00026538	XLOC_012861	LincRNAs identified by Cabili et al	307	chr18	-	59246663	59274234		AAGGAGAAAACACGTGAACCTTAATAAGTTTGGGAGCTTTGACATTCTTCTGTCAAGTCA	intergenic							64.4934	15.727	5.8549	4.04587	66.3078	73.06	54.1123	19.4022	19.5476	8.23129	5.82955	6.0224	5.71275	4.40595	4.35636	3.37529
ASHGA5P057660	0.00901291	0.030608	3.4971	up	noncoding	TCONS_00020502	XLOC_009823	LincRNAs identified by Cabili et al	285	chr12	+	88811914	88813084		ATTCTACAGGTTACCAGTACACACCTCTTCTCAGTCGAGTCTCAAAATAGCAGCCTGAAT	intergenic							40.5773	8.89514	5.12004	3.31388	53.1157	24.1495	44.4667	10.7062	7.80841	8.17083	5.49876	4.43099	5.43038	3.56366	3.01332	3.36466
ASHGA5P045082	0.0198445	0.0551965	3.497	up	noncoding	TCONS_00002048	XLOC_000232	LincRNAs identified by Cabili et al	803	chr1	+	63662011	63664798		GAAACAATTGGAGATCTGAAGCTTCAAAACTCCTACCAACCACCATCTCCTTCGTGAAGC	intergenic							79.4083	17.3663	6.06778	4.26166	106.737	41.3378	90.15	13.262	19.8981	18.9387	6.54332	5.19091	6.46912	3.87791	4.38142	4.52566
ASHGA5P019043	5.77864e-07	6.2632e-05	3.49664	up	noncoding	NR_028033	FAS	RefSeq	2583	chr10	+	90750287	90775542	NR_028036	GAAGGACATGATGTGAACATGGAATCATCAAGGAATGCACACTCACCAGCAACACCAAGT	exon sense-overlapping	NM_000043	FAS	tumor necrosis factor receptor superfamily member 6 isoform 1 precursor	+	90750287	90775542	788.232	189.771	9.49193	7.68596	821.744	794.761	748.193	199.152	194.498	175.664	9.49252	9.43858	9.54469	7.68352	7.67234	7.70202
ASHGA5P000204	0.00747432	0.0267184	3.48663	up	noncoding	chr10:54673950-54691500+	chr10:54673950-54691500	LincRNAs identified by Khalil et al	17550	chr10	+	55003944	55021494		CAGTCCTGTCTTTCAAATTAGGTCTGTTTTTCTCTATTCCTTCTGTACTGAAACATACAC	intergenic							67.5844	15.9459	5.90739	4.10555	80.3714	48.7656	73.6161	10.7127	20.8521	16.2731	6.1166	5.4395	6.16606	3.56478	4.44658	4.3053
ASHGA5P033275	0.0140542	0.0426306	3.4813	up	noncoding	TCONS_00016107	XLOC_007494	LincRNAs identified by Cabili et al	203	chr9	+	104998736	105000407		TTTCTTGATGACGAGGATGGGATTTGAAGTGGCACCCTTGCTTTTTCCCAACACTATCTG	intergenic							61.8265	13.4474	5.70384	3.90421	80.3162	32.431	72.7324	12.5409	15.615	12.1862	6.11523	4.85033	6.14596	3.79224	4.01755	3.90285
ASHGA5P050720	0.00755523	0.026938	3.47334	up	noncoding	ENST00000420672	AC009948.5	GENCODE	490	chr2	+	179278665	179295551		TCAAAGAATTCCAGATATGATTTTTTTCCAGACAAAAATACCTGCTACATGCTTCCTTCT	intergenic							36.8082	8.71018	5.02758	3.23125	44.7074	30.0997	35.6175	12.8457	6.296	6.98885	5.23965	4.74108	5.102	3.83108	2.7012	3.16148
ASHGA5P033655	0.00678675	0.0248333	3.47152	up	noncoding	ENST00000578740	RP11-126K15.1	GENCODE	555	chr18	-	71378563	71382725		CTCAAGTTATAGATCTCAGAGTAAATATATATACCATCCTATCCCAATCCATCTTGCTCT	intergenic							37.9765	9.20613	5.08928	3.29372	40.7236	35.4272	37.7786	5.62544	13.7229	8.27001	5.10393	4.97352	5.1904	2.65898	3.83885	3.38332
ASHGA5P030076	0.0154281	0.0456132	3.47072	up	noncoding	ENST00000559783	RP11-507B12.2	GENCODE	450	chr15	-	61592524	61927648		GGTTCAGACGTTTAAAGCCTGTCTCAGCCCAATTTCCTCTCCATTTGCTCCCTGGGTAAG	intergenic							334.725	75.1963	8.15538	6.36014	439.502	179.994	384.679	63.5841	82.6557	79.3492	8.57487	7.31694	8.57432	6.08179	6.44429	6.55435
ASHGA5P036645	8.0529e-05	0.000928014	3.46983	up	noncoding	ENST00000564280	RP5-931K24.3	GENCODE	2522	chr20	-	10381656	10384178		CTTGGCGCACTAAAATCCATAGAATACTATATTACCTGTAATGAAGTGTGAATTTAGAGG	intergenic							100.443	23.7609	6.51692	4.72206	103.139	102.602	95.5871	26.1498	21.6851	23.4479	6.48767	6.50874	6.55435	4.83225	4.50704	4.82688
ASHGA5P030689	0.0298957	0.0741933	3.46498	up	noncoding	TCONS_00006338	XLOC_002953	LincRNAs identified by Cabili et al	578	chr3	+	184491163	184494210		TATGAGCAATCTGATGCTAGTCCCGATGTCTTGGTTATCTCTTGTGTATCCAGCACCCAA	intergenic							35.1184	9.77895	4.96343	3.17058	31.8731	41.3098	32.1722	7.19437	17.1425	5	4.74569	5.19015	4.95445	3.00106	4.15743	2.35325
ASHGA5P040852	3.65288e-06	0.000141863	3.4539	up	noncoding	uc003lzi.3	BC035392	UCSC_knowngene	1269	chr5	-	162909609	162921064		GTTCTCCAGCTTAAGATCTTCTATCTCACTGGCTGTTAACGCTTTATAGCTTATTAAAAA	natural antisense	NM_001142556	HMMR	hyaluronan mediated motility receptor isoform a	+	162887516	162918953	910.248	220.843	9.69332	7.90509	936.307	979.04	815.398	221.295	227.17	214.063	9.68096	9.73555	9.66344	7.83288	7.89452	7.98788
ASHGA5P018757	0.0601517	0.124159	3.44221	up	noncoding	NR_034150	LOC730227	RefSeq	2555	chr1	-	203267885	203274453		TTTCTCTTGCTGAGAACCATTCAAGTCTAAGTTTTCTGTCCTGGTTGCTCATCTCGCCCA	bidirectional	NM_006763	BTG2	protein BTG2	+	203274663	203278729	68.4036	19.2052	5.95534	4.17201	69.287	68.9012	67.0225	6.29892	25.9568	25.36	5.89844	5.93804	6.02954	2.805	4.77127	4.93975
ASHGA5P045572	0.0388718	0.0902311	3.43843	up	noncoding	NR_038389	LOC100129722	RefSeq	1701	chr9	-	140144670	140147949		AATTTGCCAGGAATTTCACTGCCTTCTGGTCAGAATTCATCATCAGAGTCTCCTGGCTCT	natural antisense	NM_001004353	C9orf173	uncharacterized protein C9orf173 isoform c	+	140145712	140147935	41.3476	10.859	5.18187	3.40012	53.8627	30.3931	39.787	5	16.7111	10.8658	5.51974	4.75811	5.26775	2.33327	4.12018	3.7469
ASHGA5P023676	0.00299605	0.0133307	3.43685	up	noncoding	HMlincRNA1441+	HMlincRNA1441	LincRNAs identified by Khalil et al	7848	chr8	+	30192504	30200352		TCATCCATACATCCAAACTTCAGAGGTGCTTTGTCAGGCATTTTTCACAGCTTCTCCCTT	intergenic							70.3123	16.4715	5.96936	4.18827	85.4091	52.0822	73.4457	12.9723	19.4098	17.0325	6.2103	5.53575	6.16203	3.84592	4.34644	4.37246
ASHGA5P048774	0.102807	0.184148	3.43424	up	noncoding	ENST00000563041	CTD-2524L6.3	GENCODE	630	chr15	+	72110754	72114796		ACACATCAGTGTAACTAAGAAGTCACTGCTGTTTCTTGGAGTTGGGTTGGAATAGTTGGA	natural antisense	ENST00000356056	MYO9A	myosin IXA [Source:HGNC Symbol;Acc:7608]	-	72114631	72410422	66.2368	12.5551	5.52886	3.74887	33.6485	28.7211	136.341	7.71927	15.9404	14.0055	4.8255	4.67506	7.08604	3.1	4.05146	4.09516
ASHGA5P000030	0.00927233	0.0312972	3.43229	up	noncoding	AK021609		NRED	1935	chr20	+	42097797	42100649		ATTTATGAGTACTTCCCTCACTTGATGTTGGCCAATGGAATTTAGCAGGCATGATCTATT	intergenic							43.9484	10.9131	5.29662	3.51746	43.024	50.5285	38.2928	14.9774	12.3533	5.40853	5.18527	5.493	5.21161	4.04394	3.69233	2.81609
ASHGA5P038153	0.0276403	0.0700749	3.43225	up	noncoding	ENST00000475395	CNOT10-AS1	GENCODE	466	chr3	-	32772126	32778946		TTCTGAAGGTACAAACTACTTTGTTCAGCATACCTCCTGTCCTGACTAAATAAAACAAAT	intronic antisense	NM_001256741	CNOT10	CCR4-NOT transcription complex subunit 10 isoform 2	+	32726636	32815367	68.1729	14.7289	5.80813	4.02898	93.4284	31.0881	80.0021	12.3621	16.9743	14.8502	6.3396	4.78992	6.29486	3.77054	4.14142	4.17497
ASHGA5P022797	0.00547996	0.0211286	3.4321	up	noncoding	ENST00000562976	RP11-652G5.1	GENCODE	573	chr16	+	32611619	32619547		TGCCTCAGAGCAAGATATCAACAGTTGTCTTTATTTTAGTTCATTTCCCAGCATATTCTG	intergenic							51.4165	12.0493	5.50543	3.72634	61.6885	38.5201	54.0409	8.97691	12.3208	14.8503	5.72081	5.08499	5.7105	3.31431	3.68968	4.17504
ASHGA5P000100	1.08577e-06	8.3358e-05	3.43108	up	noncoding	BC043009		NRED	1261	chr10	-	33176190	33177408		CACCTCATCTTTTGCTCAAATTGAAATGTCATCGAACTGTATTTCTCAAGTCAATGGTCT	intergenic							5380.24	1346.47	12.2929	10.5142	5501.58	5667.04	4972.11	1492.57	1368.54	1178.28	12.273	12.2855	12.3202	10.5787	10.5	10.464
ASHGA5P043214	0.0193266	0.0540369	3.42889	up	noncoding	ENST00000445072	RP11-373J16.1	GENCODE	784	chr1	+	188874818	189006393		CCCTGTTCTTATTATGCAAAACGTAAGAACTATCCTTTTCCACCATCTCTTTGAAAAATC	intergenic							46.1829	11.4275	5.35666	3.57892	55.0985	35.0968	48.3535	6.18431	12.5969	15.5013	5.55479	4.9608	5.5544	2.78174	3.71844	4.23658
ASHGA5P036048	0.00759404	0.0270312	3.42533	up	noncoding	ENST00000422203	AC096669.1	GENCODE	648	chr2	+	107978737	108022716		AGACAGGAAATGAGACTGAAAAAGATTTGCATGACTTCCCTTATTTGGCTTGGCAGTCAG	intergenic							26.12	6.55991	4.52258	2.74634	22.183	32.2087	23.9683	9.19492	5.4848	5	4.20284	4.83964	4.52526	3.3482	2.53755	2.35325
ASHGA5P043588	4.70637e-05	0.000646074	3.42488	up	noncoding	NR_034097	JAZF1-AS1	RefSeq	1194	chr7	+	28220075	28280996		ATGGAAGACTGACTCTGCACCATGCTCTGTGACAAAAGGCTTCAAGATTAAACCGGTTTG	natural antisense	NM_175061	JAZF1	juxtaposed with another zinc finger protein 1	-	27870192	28220437	130.952	31.4305	6.90657	5.13052	147.743	123.7	121.415	30.2152	32.5157	31.5604	7.02147	6.78013	6.91811	5.04063	5.0978	5.25312
ASHGA5P041433	0.000502431	0.00346149	3.41231	up	noncoding	ENST00000526308	PCDHB18	GENCODE	3164	chr5	+	140613937	140617101		CTCATTCATATTTTCTGAGTGTTCTGACTGTGGATCCTCTATCCAAAGCAGTTTTTATAT	intergenic							22.1875	5.34668	4.28239	2.51165	25.5167	24.5335	16.5121	5.44899	5.59105	5	4.41081	4.45674	3.97963	2.6171	2.56459	2.35325
ASHGA5P032937	0.032596	0.0791303	3.40715	up	noncoding	ENST00000583863	RP11-434D2.2	GENCODE	301	chr17	+	20336518	20337598		CTCCTGTATGCTGGTCAGTTTCACTCACATTGTCTCATTTAATCTTTGACAAACTAAATA	intergenic							28.6132	7.28314	4.60522	2.83666	38.7774	16.7659	30.2961	11.741	5.10838	5	5.03075	3.92049	4.86442	3.69233	2.46438	2.35325
ASHGA5P027626	0.00152618	0.00791639	3.39982	up	noncoding	ENST00000538405	RP11-64B16.3	GENCODE	577	chr12	-	119611869	119614289		CCCTGGGTCTGAATTGCCAACTCCCACTGGGTAGACTCTACATGCAGTAACAACATCAAC	intergenic							50.219	11.9697	5.49052	3.72506	52.4041	55.9927	42.26	9.18569	12.8384	13.885	5.48007	5.64097	5.35053	3.34591	3.74588	4.0834
ASHGA5P044207	0.000654329	0.0042188	3.39883	up	noncoding	ENST00000533301	RP11-350N15.3	GENCODE	377	chr8	-	38258053	38259201		CCAAGAAGTTATCAATGTCTTCAAAACGTTGATTACTTTAAGACAGGCTTTTCTGCAAAC	intronic antisense	NM_001199659	LETM2	LETM1 domain-containing protein LETM2, mitochondrial isoform 1	+	38243958	38266062	48.5022	11.6795	5.4503	3.68526	50.3068	51.1396	44.06	13.7786	13.2846	7.97531	5.42267	5.51155	5.41668	3.92974	3.79424	3.33181
ASHGA5P033777	0.000912113	0.00539236	3.39075	up	noncoding	ENST00000584331	RP11-296E23.2	GENCODE	361	chr18	+	18896838	18897756		TTATCAAGTATCTTTTATGTGACTAAGAAGTATGATCTGCTGCTCATTTTCCTCACAGCT	intron sense-overlapping	NM_001142966	GREB1L	GREB1-like protein	+	18822202	19102791	55.075	12.8557	5.61266	3.85105	66.4803	42.587	56.1578	12.6803	13.0604	12.8264	5.83172	5.23527	5.77098	3.80956	3.76855	3.97505
ASHGA5P035672	0.00204684	0.00989881	3.38987	up	noncoding	ENST00000437798	AC079779.7	GENCODE	4775	chr2	+	197568	202605		GTGTCTGGCATGGTTTTTGCTCTCATTTTGTTGCTTTTATGTTCTTTGATATGGTTAAAC	intergenic							103.469	25.2482	6.55643	4.7952	116.256	84.7309	109.419	19.6216	30.2923	25.8309	6.6703	6.23867	6.76033	4.4209	4.99868	4.96603
ASHGA5P040995	0.00312014	0.0137579	3.3665	up	noncoding	ENST00000513051	RP11-308B16.1	GENCODE	670	chr5	+	12574968	12759760		GAGTCAGCAAATTGTTTTCTCAGTACATTTCTACTCTGGTCCTTGTTTAATAAAACCTCT	intergenic							22.4048	5.87336	4.30757	2.55632	27.6182	17.2948	22.3013	5	7.62009	5	4.5327	3.96549	4.42449	2.33327	2.98242	2.35325
ASHGA5P029642	0.00144242	0.00760077	3.36299	up	noncoding	NR_027046	LOC145474	RefSeq	1859	chr14	+	71954577	71956420		ATATATTCTTCAGTGTGATTTAGGTGAGTCAGGAATTTTTCCTCTGGAGACTGCCTAAAT	intron sense-overlapping	ENST00000557151	SIPA1L1	signal-induced proliferation-associated 1 like 1 [Source:HGNC Symbol;Acc:20284]	+	71788107	72054686	63.6378	15.2661	5.83617	4.08643	72.8614	51.3104	66.7417	13.4576	15.0445	17.2961	5.97168	5.51574	6.0211	3.89786	3.96658	4.39484
ASHGA5P036588	0.000486684	0.00337953	3.35877	up	noncoding	ENST00000429947	AC131097.3	GENCODE	470	chr2	+	242824098	242901084		AGTAGGTTGCTCGGTGCCTGGTTCTGACGCTATCCCTCAGAGCCTGTGGAAGTTGCTGAT	intronic antisense	ENST00000401641	AC131097.4	Uncharacterized protein [Source:UniProtKB/TrEMBL;Acc:B5MC26]	-	242836187	242844702	67.325	16.4543	5.92764	4.1797	74.5802	58.7512	68.6438	19.8416	15.9975	13.5238	6.00723	5.71275	6.06293	4.43703	4.05634	4.04573
ASHGA5P023110	0.0326131	0.0791604	3.35674	up	noncoding	ENST00000570105	RP11-107D24.2	GENCODE	415	chr15	+	24544895	24545785	TCONS_00023304, TCONS_00023858	CAGAGAAACTGGAACACTAAGGCCCATTCTTCCTCTCAAGTATCCAGAAATAAAGTTGCT	intergenic							275.627	63.4279	7.84641	6.09935	363.463	130.479	332.938	46.612	73.2541	70.4175	8.3129	6.85768	8.36866	5.64993	6.26392	6.3842
ASHGA5P026891	0.0588344	0.122344	3.35531	up	noncoding	TCONS_00011882	XLOC_005376	LincRNAs identified by Cabili et al	366	chr6	+	89673582	89675075		TACTCTGTGAGAAGAAAAATAGATGCTCACAGACAGACCAACATGATTCCTCCCCCGCTT	exon sense-overlapping	ENST00000369474	AL079342.1	Uncharacterized protein; cDNA FLJ27030 fis, clone SLV07741 [Source:UniProtKB/TrEMBL;Acc:Q6ZNW3]	+	89674245	89676685	956.699	205.211	9.54615	7.79971	1300.3	337.05	1232.75	199.548	216.613	199.471	10.1559	8.2193	10.2632	7.68726	7.82753	7.88434
ASHGA5P040139	0.00054099	0.00366173	3.3533	up	noncoding	ENST00000509497	RP11-223C24.1	GENCODE	512	chr4	+	143487171	143582103		TTACAGAAGAAAAATGACAGGATGAAAACTGTGCCTCGAGGAGATTAAACTGGAAGCAGA	intronic antisense	NM_001101669	INPP4B	type II inositol 3,4-bisphosphate 4-phosphatase	-	142949181	143767604	21.203	5.40405	4.23488	2.4893	21.8372	23.7408	18.0309	6.21215	5	5	4.18188	4.40658	4.11618	2.78658	2.32807	2.35325
ASHGA5P047196	0.0115999	0.0369358	3.34786	up	noncoding	NR_027709	IDI2-AS1	RefSeq	1324	chr10	+	1068576	1090141	ENST00000434470	TTGGAGTCTGTGATGTGCTATTGTCCTCCACATAATGGTTTTCTGCAAGAAACTAGAGAA	natural antisense	NM_004508	IDI1	isopentenyl-diphosphate Delta-isomerase 1	-	1085963	1095061	46.5773	10.5223	5.30896	3.56572	57.5433	25.9638	56.2248	11.0181	10.3585	10.1904	5.61878	4.53551	5.7726	3.6008	3.43311	3.66326
ASHGA5P035934	4.91059e-08	3.016e-05	3.34671	up	noncoding	ENST00000428767	ALMS1P	pseudogene	921	chr2	+	73898156	73912212	ENST00000450720, NM_015120	TAAAGCGTCTGAAGTTAATAGTCCAGGAGAGAAAGCTGCAGAGCATGTTAAAGAGCGAGC								406.566	101.459	8.52996	6.78721	418.587	422.848	378.264	107.127	105.397	91.8543	8.51095	8.53005	8.54887	6.80919	6.78637	6.76608
ASHGA5P019234	1.86294e-05	0.000364248	3.33624	up	noncoding	NR_033835	PIGA	RefSeq	3270	chrX	-	15337572	15353676		CATTGCTCAGGGATCGATTTGCTTAGTGGTATAATACCTGAACTCTGTCAGAAATATCCA	exon sense-overlapping	NM_002641	PIGA	phosphatidylinositol N-acetylglucosaminyltransferase subunit A isoform 1	-	15337572	15353676	54.2236	13.0716	5.61364	3.87541	52.7289	55.6899	54.252	13.4271	13.5065	12.281	5.48924	5.6326	5.71907	3.89469	3.81769	3.91387
ASHGA5P027730	0.0025976	0.0118842	3.33197	up	noncoding	uc001qjg.1	AX746535	UCSC_knowngene	1149	chr12	+	1615335	1616484		GCGAAGTTTTGGGTACAGACTGTGGTCATGTTTCCACAACATCGTGAATGAGTTTAGTGC	intergenic							53.5043	13.2477	5.58879	3.85241	54.5445	59.6905	46.278	17.4845	10.1682	12.0903	5.53892	5.73625	5.4912	4.26248	3.40417	3.89059
ASHGA5P036072	0.0261264	0.0671609	3.32609	up	noncoding	ENST00000438897	AC068491.2	GENCODE	617	chr2	+	112022859	112037457		ACTCTGTCCTAAAGCCTCTGGAGAGCCCTTAAATTTGTGGTCCTTGAAGCTATTGTAAAG	intergenic							37.3687	9.09644	5.00832	3.2745	48.0086	23.0088	41.0888	5.45773	9.18326	12.6483	5.35322	4.36222	5.30953	2.61979	3.24975	3.95396
ASHGA5P054952	0.00839424	0.0290835	3.32428	up	noncoding	TCONS_00008715	XLOC_004227	LincRNAs identified by Cabili et al	340	chr4	-	189738715	189739606		CTCTCTTCTGGTAAGTGAGAAAACATTTTTATTCCTGTTTTCCATCTTCTGCAGTTTCAC	intergenic							30.5934	7.84168	4.77395	3.04091	31.0186	31.8672	28.8944	5	10.6002	7.92489	4.7033	4.82291	4.79563	2.33327	3.4654	3.32404
ASHGA5P016120	0.0318231	0.0776747	3.31416	up	noncoding	ENST00000427019	AC113607.3	GENCODE	589	chr2	-	906611	916810		CAAAATACTATGCTGCTGGTGTTACATTTCTAAAGCACAGGCCTCCCTCTTATGTTCCTC	intergenic							375.231	84.9528	8.26805	6.53941	502.702	166.833	456.157	81.7081	90.2563	82.8941	8.77245	7.20595	8.82576	6.42821	6.57137	6.61865
ASHGA5P044377	0.000117088	0.00120302	3.3126	up	noncoding	ENST00000524253	CTD-3118D11.2	GENCODE	364	chr8	-	87165662	87166435	ENST00000522679	CTTGCATCTAGAAGATAGGATTTGAAATTGTGTTGCTTTCTCAAGCTGATTACATCAAAG	natural antisense	NM_152565	ATP6V0D2	V-type proton ATPase subunit d 2	+	87111138	87166454	47.9624	11.559	5.42589	3.69793	47.155	54.0485	42.6837	13.1231	11.6363	9.91761	5.32339	5.58656	5.36772	3.86171	3.60225	3.62981
ASHGA5P038187	0.00438188	0.0178557	3.30937	up	noncoding	uc010hib.1	AK311005	UCSC_knowngene	1242	chr3	-	41262337	41266542		GCCACAACTAATATATAATAGATTTCACACTGAAGTTATTTTTCCTCTTCCCATCAGGAC	natural antisense	NM_001098209	CTNNB1	catenin beta-1	+	41240941	41281939	124.433	30.7199	6.80788	5.08133	151.49	89.5277	132.281	24.6936	37.2168	30.2494	7.06284	6.31879	7.04202	4.74827	5.29984	5.19588
ASHGA5P043244	0.0148532	0.0444445	3.30637	up	noncoding	ENST00000451953	RP5-1059M17.1	GENCODE	579	chr7	-	101206058	101212251		ATGTTTCACTGTTTAGCACTGGATCTGTCCTCACCATATTAAGGACCAACTCACACCCAG	intergenic							60.3049	13.9464	5.68321	3.95797	75.9347	33.5006	71.4793	15.6612	12.1214	14.0567	6.03178	4.89623	6.12163	4.10908	3.66434	4.10048
ASHGA5P018534	0.0397993	0.0917929	3.30573	up	noncoding	NR_027091	LOC284798	RefSeq	3159	chr20	-	25121433	25129426		GGAGGCAAAGGATTCAAGGAGATTCAAAACCCGTGTCACTGCTGCCATCTTCCTAGAATC	intergenic							51.0563	11.2808	5.37005	3.64508	64.8374	22.0739	66.2574	13.1836	9.12419	11.5344	5.79549	4.3029	6.01176	3.86931	3.23983	3.82612
ASHGA5P042250	0.0457714	0.101869	3.30421	up	noncoding	ENST00000500636	RP3-510L9.1	GENCODE	704	chr6	+	11173684	11259332		ATTTAACATCATTCCCTGCTGACTCTTGTCTCTCTGGAAAATTGACAGTTAGGAGACAAA	intronic antisense	NM_182966	NEDD9	enhancer of filamentation 1 isoform 2	-	11200605	11232915	75.625	16.8878	5.92755	4.20324	105.713	31.0025	90.1592	14.5568	22.8794	13.2273	6.52705	4.78604	6.46955	4.00621	4.58576	4.01775
ASHGA5P047722	0.0182312	0.05168	3.29901	up	noncoding	ENST00000458207	RP11-69E11.4	GENCODE	693	chr1	-	39987951	40002954		GCCTTTTAGACTGAACTCAGACATCACCTCCTTCAGAAAGCCTTCATGATGAGTGTTTGT	natural antisense	NM_181809	BMP8A	bone morphogenetic protein 8A precursor	+	39957317	39995541	68.2477	16.8599	5.8915	4.16947	86.1701	42.715	75.8579	10.9389	23.5662	16.0747	6.22433	5.2405	6.20967	3.59047	4.63049	4.28744
ASHGA5P045700	0.00242596	0.0112468	3.29169	up	noncoding	uc010yih.1	KIAA1864	UCSC_knowngene	4689	chr1_gl000192_random	-	132568	211657		TCCTGCTATGTGACACTCCCTGCTGGGAACTGTGAATAGATCCCATCACCATCTATCTCC	intergenic							50.8721	12.2478	5.48712	3.76829	63.1677	37.7194	51.7291	10.3846	13.8771	12.4818	5.75759	5.05616	5.64762	3.51803	3.85274	3.93412
ASHGA5P048025	0.00010875	0.00114502	3.2838	up	noncoding	ENST00000527684	RP5-945I17.2	GENCODE	537	chr11	-	35600977	35606858		CTTCCCAGAGCCACCTTTGCACACCTTCATTTGTGCACAAATAAATCTATTATGATTATA	intergenic							74.1237	18.3364	6.06994	4.35457	77.9869	72.4318	71.9523	16.5455	19.1749	19.2888	6.06846	6.01046	6.1309	4.18366	4.32785	4.55221
ASHGA5P055632	0.00511037	0.0200733	3.2761	up	noncoding	ENST00000548457	RP11-1028N23.2	GENCODE	540	chr12	+	116014480	116015420		CAAAAGCAAGGTCAGCCTGTACTGAGTATGAGCACACACACATCCCATGTTCTATTTCTT	intergenic							65.9812	16.032	5.85844	4.14646	83.827	45.4042	68.7123	19.1028	13.9062	15.087	6.1799	5.33069	6.06473	4.38399	3.85592	4.19948
ASHGA5P043544	6.5755e-05	0.000810116	3.2743	up	noncoding	ENST00000453564	AC099342.1	GENCODE	376	chr7	+	20337916	20340248		GCCAACACTATAGCTGCAAGCACTTACTTCATTTAAGAAGTTTATCGAGAGCTTTATAAA	intergenic							120.56	30.3691	6.78415	5.07296	118.926	132.634	110.119	28.29	35.5558	27.2614	6.70093	6.88165	6.76987	4.94447	5.23051	5.04391
ASHGA5P030343	5.62528e-05	0.000725382	3.27112	up	noncoding	ENST00000567916	RP11-810K23.3	GENCODE	405	chr15	+	21195987	21198600	NR_040094	GACTTGACTGAAGCCCTTTTGAATATTTTTTCTGCTTCTGTTCTGTTCTTGCAATAACAA	intergenic							34.2781	8.30003	4.93755	3.22777	39.0018	32.5155	31.317	9.12257	8.17051	7.60702	5.04075	4.85505	4.91686	3.33569	3.07659	3.27104
ASHGA5P050918	0.0106744	0.0347563	3.27018	up	noncoding	NR_040710	LOC100131208	RefSeq	2959	chr20	-	10004459	10200154		TTTTGTTTTATGTGTAAGTTGTTATTTCTTCCTTAAAGTTCATAATCTTTTCCCATTTAT	intronic antisense	NM_003081	SNAP25	synaptosomal-associated protein 25 isoform SNAP25A	+	10199476	10288066	40.6215	9.66609	5.12326	3.41389	33.6458	58.4092	29.8094	7.61093	9.34922	12.0381	4.82535	5.70478	4.83964	3.08067	3.27639	3.8846
ASHGA5P000357	0.0125	0.0391403	3.26497	up	noncoding	chr2:235906000-235923850-	chr2:235906000-235923850	LincRNAs identified by Khalil et al	17850	chr2	-	236241261	236259111		TTTTGCCCCTGTGACTATGTGCAATCCTTGTTGCTTTCCAACGTCTCATGTTTCCCAAGA	intergenic							113.416	27.1139	6.62203	4.91496	145.613	64.7079	129.927	24.5173	30.1326	26.6917	7.00315	5.85049	7.01246	4.73996	4.99031	5.01463
ASHGA5P047548	0.059161	0.122723	3.26391	up	noncoding	BF379117		LincRNAs identified by Khalil et al	350	chr1	+	29102238	29102573		TCTATATTGGCGTTTTTTCCCTAGCTTTTCTTTATCTCTGGAAACCACAGGAGCCCTTCG	intergenic							43.2923	12.4051	5.26797	3.56137	50.5969	33.5312	45.7489	5	15.0288	17.1866	5.43174	4.89801	5.47415	2.33327	3.96493	4.3859
ASHGA5P040581	0.0396907	0.0916446	3.26203	up	noncoding	TCONS_00021912	XLOC_010505	LincRNAs identified by Cabili et al	366	chr13	+	112843666	112855296		ATGAAAAGGAGTATCTTCCCAGAGAGAAAGCTTCCTTCTGCACCTGTCTCCTACCTTTCT	intergenic							159.474	36.2863	7.02863	5.32286	211.104	67.4145	199.904	34.5531	42.9278	31.378	7.53465	5.90932	7.64192	5.2255	5.49853	5.24454
ASHGA5P038146	5.29586e-06	0.000175366	3.26015	up	noncoding	ENST00000413430	RBMS3-AS3	GENCODE	613	chr3	-	29305684	29332217		TGTGTAGGCAAAACACAATAGTCTCCAATGCCAAATAAACTTTGTTTTGTTACTCTCTCA	intronic antisense	NM_001003792	RBMS3	RNA-binding motif, single-stranded-interacting protein 3 isoform 3	+	29322802	30051886	1598.38	408.911	10.517	8.81202	1599.91	1698.33	1496.89	413.648	419.589	393.495	10.4561	10.5358	10.559	8.74706	8.79825	8.89074
ASHGA5P020272	0.0126754	0.0395552	3.25879	up	noncoding	NR_045958	EDNRA	RefSeq	3969	chr4	+	148402068	148466106		GTGTTGACAGTTCTACCAAGATGTAAAGGACTGGTGGCTCTTCGGGTTCTATTTCTGTAT	exon sense-overlapping	NM_001166055	EDNRA	endothelin-1 receptor isoform b precursor	+	148402068	148466106	28.1879	7.1872	4.62281	2.91847	35.3595	19.9512	29.2528	5	10.4346	6.12701	4.89482	4.16103	4.81257	2.33327	3.44234	2.97979
ASHGA5P045399	0.0272255	0.0693518	3.25685	up	noncoding	TCONS_00001956	XLOC_000090	LincRNAs identified by Cabili et al	500	chr1	+	22583494	22584433		GCCAGCTCCTCAGAGCTCTGTAGGTTACCCCGTGAGACCTTCTCCCTGCACGCCTTTTTT	intergenic							369.821	87.3363	8.27311	6.56963	487.987	180.47	441.004	72.6156	97.3171	92.0761	8.72749	7.32116	8.77067	6.26462	6.67461	6.76966
ASHGA5P000456	0.00641809	0.0238056	3.25383	up	noncoding	chr5:3881075-3894525+	chr5:3881075-3894525	LincRNAs identified by Khalil et al	13450	chr5	+	3828075	3841525		GTTTTCTACATTGACCATGCATCTTCCCAGACCATCATGGACTTTATGGGCATTCCATAC	intergenic							60.6513	15.4383	5.76126	4.05912	61.0829	71.1773	49.6938	9.9543	18.6356	17.7251	5.70776	5.98491	5.59112	3.45631	4.28795	4.43312
ASHGA5P050461	9.05831e-06	0.000241891	3.25148	up	noncoding	ENST00000437916	RP11-89K21.1	GENCODE	2880	chr2	-	45148215	45166338		AGCTTGTCAGGTACTGAGAAATTCTAGAGTTTGTCTTTAATCCTCAAGTCTTTGGAACCA	intergenic							408.614	105.035	8.53511	6.83401	441.294	407.704	376.845	101.304	114.071	99.7314	8.5809	8.48198	8.54245	6.7301	6.89714	6.87481
ASHGA5P029304	0.013778	0.0420433	3.24535	up	noncoding	ENST00000565058	RP11-747H7.3	GENCODE	3040	chr14	-	92223102	92226142		CCCTACTGCCTATTTCTAGGTGCTGTTCCCTTTAATAAGTATATTTTGAACATCATTTGT	intron sense-overlapping	ENST00000553676	CATSPERB	catsper channel auxiliary subunit beta [Source:HGNC Symbol;Acc:20500]	-	92189480	92247032	43.7128	10.4934	5.2332	3.53483	56.4481	26.2684	48.422	7.8759	11.6224	11.9818	5.5912	4.55201	5.55639	3.12689	3.60035	3.87725
ASHGA5P040691	2.00538e-06	0.000114151	3.24409	up	noncoding	ENST00000512748	RP11-215P8.4	GENCODE	669	chr5	-	133764741	133796306		CTCTCAGAGGAGGATTTTGTTCTTCAATTGTGGAGTGATCTCTATCACCAGTGACTAAAG	intergenic							604.779	156.249	9.10529	7.40747	615.588	630.774	567.976	170.523	154.77	143.453	9.0712	9.10525	9.1394	7.46732	7.34349	7.4116
ASHGA5P015606	0.00396326	0.0165851	3.23544	up	noncoding	ENST00000421862	AC004540.5	GENCODE	907	chr7	+	26438220	26533764		ACGCCGCGAGGCTTGTCATTCATGCCTTGACACCTCTCATTCATCTGAGTCTGGCCTGCT	intergenic							26.282	6.74406	4.55614	2.86218	28.6422	24.7181	25.4856	5	7.53459	7.69758	4.58789	4.46621	4.61432	2.33327	2.96605	3.2872
ASHGA5P039088	1.90926e-07	4.5415e-05	3.23362	up	noncoding	ENST00000565554	RP11-145F16.2	GENCODE	2974	chr3	+	150181244	150184218	TCONS_00006268	CTGTCAACAGTAGTTTGGTAGCGTGCATTAGCTTTAACTGTAATGTTTGATGTTTTTGAA	intergenic							1341.57	344.444	10.2543	8.56111	1389.44	1429.81	1205.47	373.286	352.886	307.16	10.2475	10.2785	10.2368	8.59758	8.55118	8.53456
ASHGA5P057554	0.0523955	0.112345	3.22685	up	noncoding	TCONS_00018847	XLOC_008653	LincRNAs identified by Cabili et al	524	chr10	+	125319366	125321719		ACAATACAACAATTGGGACATTGGCTTTTTCCTGCCTCTACACTACAACTACACCATCAA	intergenic							102.352	24.4442	6.39632	4.70619	134.307	44.8563	127.892	16.1059	34.3518	22.875	6.88273	5.31526	6.99096	4.14998	5.17825	4.79033
ASHGA5P045329	0.02524	0.0656556	3.22499	up	noncoding	ENST00000443716	RP11-165J3.5	GENCODE	641	chr9	-	96192623	96193581		TGCTTCACTTGCCTCATGATATCCATCAAGCTTTTGAGAAGAAAGTACAGGATCTGTTAG	intergenic							34.6498	8.2143	4.86103	3.17174	49.8265	18.9539	35.1689	6.11576	7.99948	10.5277	5.41058	4.08923	5.08329	2.76613	3.04587	3.70321
ASHGA5P033023	0.0289079	0.0724249	3.22306	up	noncoding	ENST00000584382	RP11-142O6.1	GENCODE	2780	chr17	+	29460199	29465536		CTCTTCAAGTCTGGAAAACTTCTTGTGTTATTCTCTGGCAACGTCTTCCTATCTTATTTA	intron sense-overlapping	NM_000267	NF1	neurofibromin isoform 2	+	29421944	29704695	38.7552	9.70383	5.05339	3.36496	48.008	22.5363	45.7213	5.73597	14.0618	9.31368	5.35305	4.33369	5.47343	2.68266	3.86931	3.54291
ASHGA5P000543	0.0085729	0.0295253	3.22269	up	noncoding	chr8:99470550-99481825-	chr8:99470550-99481825	LincRNAs identified by Khalil et al	11275	chr8	-	99401374	99412649		CTTGCTCTTCCTTTCATTATGGAATCCCTGGACTTGGACTTCAGTAACCATCTCCTGCAA	intergenic							85.6664	20.937	6.22876	4.5405	106.301	53.5447	97.1532	19.5548	20.3537	22.9026	6.53548	5.57405	6.57676	4.41651	4.41318	4.79181
ASHGA5P051568	0.0110374	0.035592	3.22252	up	noncoding	ENST00000482372	RP11-147N17.1	GENCODE	2203	chr3	+	58810196	59004819		GGATACCAGAAAAGTCTCATACATCCTCCTTACAATTTTTTAAATTCCAGGTTAAACAGC	intronic antisense	NM_198463	C3orf67	uncharacterized protein C3orf67	-	58727736	59035715	52.9406	12.6838	5.50529	3.8171	68.0726	30.9773	59.7719	10.9571	14.7794	12.3149	5.86941	4.78503	5.86142	3.5925	3.94136	3.91744
ASHGA5P023716	0.0590359	0.122558	3.22226	up	noncoding	HMlincRNA1593+	HMlincRNA1593	LincRNAs identified by Khalil et al	4217	chrX	+	39487152	39491369		ATTTCCATGTGGGTGTGAATCTTTTTATCATGTGCAGATGCTTCACCTCCCTTCTAATTT	intergenic							304.711	76.8066	7.99009	6.30201	406.477	145.554	362.1	41.469	89.6332	99.3176	8.4711	7.01272	8.48644	5.47875	6.55807	6.86923
ASHGA5P035104	0.0296181	0.0736478	3.22101	up	noncoding	ENST00000441238	TGFA-IT1	GENCODE	436	chr2	-	70694516	70695627		AGTTATGCAAACTACAGCAGACCCTTCCTGTCTCAATTCAGCATCCAGCGTCTACTGTTA	intron sense-overlapping	NM_001099691	TGFA	protransforming growth factor alpha isoform 2 preproprotein	-	70674411	70781147	54.9684	13.1907	5.52191	3.8344	73.1481	27.8283	63.9287	9.76535	18.646	11.1606	5.97774	4.63266	5.95533	3.43138	4.28913	3.78268
ASHGA5P029904	0.00749083	0.0267601	3.22035	up	noncoding	uc001zgr.1	LOC100288615	UCSC_knowngene	1673	chr15	-	32814893	32825942	ENST00000561563	GCGGCTTTCTTTTCTTTTCTCTTCCAGAGATTTATTCTTGTATGAAGGATAAAGAGGTAT	intergenic							60.3525	15.8907	5.76927	4.08205	59.3188	63.9003	57.8386	9.66397	20.8517	17.1563	5.66218	5.83311	5.81251	3.41681	4.44629	4.38304
ASHGA5P038925	0.0127434	0.0397224	3.21935	up	noncoding	ENST00000473550	RP11-446H18.3	GENCODE	738	chr3	+	106959567	106964355		TCACTTCGTGCTAGCATATGGGCAATCTCAATTTATTTCTAATAACTCCCTGTATCTTTC	intergenic							46.4456	10.9417	5.3064	3.61963	57.2261	26.0367	56.0738	10.5493	11.2296	11.0463	5.61115	4.53973	5.76831	3.54039	3.54965	3.76884
ASHGA5P046507	2.4833e-05	0.000427882	3.21836	up	noncoding	uc004dgj.1	AK127697	UCSC_knowngene	2924	chrX	+	45364632	45386484		CCACTTTGCAAATGTTTAGATTTTAGCAGAACAACAAATGGACTTTGCAAAGACTGTCTT	intergenic							18.3315	5	4.02452	2.3382	18.3623	20.0611	16.5711	5	5	5	3.91736	4.1713	3.98491	2.33327	2.32807	2.35325
ASHGA5P033654	0.00100013	0.00575676	3.21458	up	noncoding	ENST00000580927	RP11-736G13.1	GENCODE	287	chr18	-	69557644	69611813		TACCCTCTGACTCTGAAGACACTAATGTATTAATCTGTGGAATAAGAAAGAACATACCAG	intergenic							20.6212	5.44672	4.1829	2.49827	23.6042	22.0382	16.2212	6.34017	5	5	4.29613	4.30108	3.95147	2.81347	2.32807	2.35325
ASHGA5P027204	1.30429e-06	9.1752e-05	3.21305	up	noncoding	ENST00000553202	RP11-350F4.2	GENCODE	5008	chr12	-	44112795	44117803		CATGAACACCTCTTTAATCACAAGTCCTCAACTCCAAGGTTAGCTTTATTTCAACTTTTA	intergenic							5976.79	1611.9	12.4506	10.7667	5961.74	6336.25	5632.39	1699.32	1647.27	1489.11	12.3915	12.451	12.5092	10.7548	10.7525	10.7926
ASHGA5P021013	1.2629e-05	0.000288069	3.2099	up	noncoding	NR_051989	LINC00534	RefSeq	869	chr8	+	91233715	91400187		CCTGCTAAAGCTGAGCTGGGACTCTGCCTGGATATAACTTATGGCCTATTCTATATGGAA	intergenic							106.85	27.3121	6.60582	4.92329	116.005	107.179	97.3676	29.7442	28.7956	23.3965	6.66664	6.57083	6.57998	5.02025	4.92515	4.82447
ASHGA5P051526	0.000609207	0.00399623	3.20452	up	noncoding	uc001elb.4	AK094156	UCSC_knowngene	4848	chr1	-	144514872	144519720	uc009wka.2, uc009wle.2	ATATTACTGTGAGGTTTTAAAAGTACACAAATAACAATTGTTTTTTGTAAAAAGAAAAAA	intronic antisense	ENST00000538264	AL592284.2	Uncharacterized protein [Source:UniProtKB/TrEMBL;Acc:F5H305]	+	144339737	144521058	22.479	5.93544	4.319	2.6389	23.9799	24.9568	18.5002	6.09179	6.71452	5	4.32226	4.48064	4.15412	2.76093	2.80251	2.35325
ASHGA5P047565	0.000293893	0.00235669	3.20309	up	noncoding	TCONS_00013554	XLOC_006188	LincRNAs identified by Cabili et al	441	chr7	+	99595354	99609247		TCACTGCTGTTTGTTCTTGCCAGCGGCTAGGTGTGTAGTTGCTTGGGGCTCCTAGCACGA	intergenic							27.5121	6.71509	4.61334	2.93387	30.5596	22.7777	29.1989	6.81648	7.0823	6.24648	4.67941	4.34996	4.81064	2.91925	2.87681	3.00555
ASHGA5P040961	0.0159281	0.0466754	3.19851	up	noncoding	TCONS_00021985	XLOC_010587	LincRNAs identified by Cabili et al	838	chr13	-	44946023	44947669		GGGGAAAATTTTTCTTTACTGTTGACTCCTTTTTCCTGCTATGCTTCACTTTTCCGGCAT	intergenic							93.9789	24.298	6.38559	4.70819	117.025	65.2609	99.6504	15.8217	25.5883	31.4841	6.67946	5.86292	6.61439	4.12466	4.75043	5.24948
ASHGA5P047297	0.0124881	0.0391104	3.19726	up	noncoding	ENST00000436140	RP11-80K21.3	GENCODE	789	chr10	+	25401986	25406286		GTTTGAAAGTGGGCATCACTCTTGGGCTCCCACATTGACTGTAGTTTTACGGAATGTTTG	intergenic							35.1681	8.83534	4.93123	3.25439	45.7688	23.4429	36.2925	11.1682	10.3146	5.02315	5.2755	4.38898	5.1292	3.62152	3.42565	2.716
ASHGA5P038126	0.0484076	0.106197	3.19555	up	noncoding	ENST00000430166	FGD5-AS1	GENCODE	1184	chr3	-	14961853	14989931		AATCCACATATTGGAAAATGGTGCCCGAACCTCTGTTTCCTCCCTCCATGGAGTGAATAA	intronic antisense	NM_003298	NR2C2	nuclear receptor subfamily 2 group C member 2	+	14989235	15090780	1025.73	238.176	9.68903	8.01297	1404.45	413.21	1259.53	230.763	251.664	232.102	10.2683	8.50197	10.2969	7.89283	8.04397	8.1021
ASHGA5P036372	0.00161866	0.00826168	3.19487	up	noncoding	ENST00000411436	AC009965.2	GENCODE	570	chr2	+	204955179	204974572		GGAAGTTGAGGATTTCTTCTCTCTGTTTTTCCCTCATCATCTTCTAATGATAATATAGAG	intergenic							141.87	36.3056	7.00642	5.33066	169.677	112.454	143.479	31.4495	39.2459	38.2213	7.22263	6.6403	7.15632	5.10099	5.37367	5.51732
ASHGA5P058595	9.25081e-05	0.00101999	3.18482	up	noncoding	uc010oaz.1	NPPA-AS1	UCSC_knowngene	374	chr1	+	11900375	11907674		CCACTGAAAGAGTAAAACGACAAGGAATATCGGCCTGAATTCTCTTCCCAAGAAGAAAGA	exon sense-overlapping	NM_001256959	CLCN6	chloride transport protein 6 isoform 2	+	11866152	11903201	80.6064	20.571	6.18766	4.51644	93.3606	71.656	76.8026	21.8986	21.5215	18.2929	6.3388	5.99603	6.22814	4.57597	4.49543	4.47793
ASHGA5P056521	0.00155522	0.00801731	3.18065	up	noncoding	TCONS_00005259	XLOC_002368	LincRNAs identified by Cabili et al	3742	chr2	-	160781252	160792473		ACACCATGAATATACAGAGCTTGGTAGGAGCTGGAAACCCGACTCACAGATTTAGGAAAC	intergenic							26.5677	6.55613	4.558	2.88868	26.2187	31.0611	22.4233	5.05316	7.76168	6.85354	4.45395	4.78886	4.43119	2.52727	3.00513	3.13363
ASHGA5P032073	8.79217e-05	0.000983146	3.17715	up	noncoding	TCONS_00006403	XLOC_003027	LincRNAs identified by Cabili et al	3620	chr3	-	5732229	5741025		ATCCAAGGACTCTTTAGAAACCATCAACAAAGGCTATTCTCTAAGACATATGGCATAGGT	intergenic							305.588	80.8193	8.13664	6.46891	305.072	298.831	312.86	77.7545	82.4532	82.2503	8.07789	8.05113	8.28091	6.35728	6.43976	6.60969
ASHGA5P030055	0.19844	0.302401	3.17614	up	noncoding	ENST00000458371	ASH1L-IT1	GENCODE	448	chr1	-	155365800	155366769		CAAACCAATAATGTGAGTAGAAGACACAAGCCCAGAGAGACATGGTGGAATAAAAGCAAG	intron sense-overlapping	NM_018489	ASH1L	histone-lysine N-methyltransferase ASH1L	-	155305051	155532324	60.6968	12.4484	5.15656	3.48929	22.6398	139.126	20.3241	11.6112	20.734	5	4.23186	6.94635	4.29148	3.67548	4.43912	2.35325
ASHGA5P047204	0.0249586	0.0650974	3.17613	up	noncoding	ENST00000435539	RP11-69C17.2	GENCODE	432	chr10	+	2114038	2123291		TAATCATAAATGCTCTTTCATAATCAACTTTTTAATTTCCCTCTCTATGCTTCGTGTTAG	intergenic							545.83	137.339	8.87269	7.20542	716.067	297.878	623.545	101.701	159.631	150.684	9.29457	8.04497	9.27852	6.73531	7.39365	7.48729
ASHGA5P028122	0.000333433	0.00257905	3.17268	up	noncoding	ENST00000544089	RP11-71J4.2	GENCODE	476	chr12	+	68738443	68743739		GGTCTAACACCTGTGTGTTCTCTCTCCTAAAAGTTAATACCCAATTCAGCTTGGTGCAGG	intergenic							569.241	149.744	9.01626	7.35056	619.362	522.023	566.337	134.746	162.538	151.946	9.08179	8.83107	9.13593	7.13225	7.42194	7.4975
ASHGA5P034153	0.0586203	0.122038	3.17172	up	noncoding	ENST00000561778	CTC-523E23.1	GENCODE	2512	chr19	-	35302737	35305249		CACTTATTATCCTTTCATTGTCTGCCAGATCTGTGGCATTGCTTTTTTCTCTGGTATTAG	intergenic							42.4972	12.6183	5.23957	3.57431	46.9808	46.812	33.6987	5	19.1878	13.6672	5.31778	5.37811	5.02284	2.33327	4.329	4.06065
ASHGA5P050430	0.0113674	0.0363664	3.16827	up	noncoding	TCONS_00001027	XLOC_000294	LincRNAs identified by Cabili et al	9327	chr1	+	93795118	93805355		TGAAAAGACAATCTGATCCTGTCCCTCTCAGGGGAGAAACTTTTGGGCCACAGCTTTTTT	intergenic							52.762	12.7669	5.49605	3.83235	65.952	30.3693	61.9646	13.0335	14.6023	10.6648	5.82228	4.75705	5.90881	3.85199	3.92349	3.72157
ASHGA5P038872	0.0173896	0.0498397	3.16794	up	noncoding	uc003dog.3	BC015590	UCSC_knowngene	2026	chr3	+	70048894	70064451		CGTGGGATTTTAAAATTCCTCCCTTAGATAGATCTTACGAACTTATGTTACCAATCAACA	intergenic							58.2609	14.271	5.63711	3.97356	73.2658	32.6532	68.8638	11.2541	17.5029	14.0561	5.98052	4.86153	6.06927	3.63129	4.18944	4.09995
ASHGA5P047945	0.00641831	0.0238056	3.16764	up	noncoding	ENST00000534587	RP11-21L19.1	GENCODE	240	chr11	-	14284391	14295237		GCGTAGCTTTTGGATGGATGGATTTCGAAGGCATTTTCGGATGCGGCACTTTTTTCGCTG	natural antisense	NM_006108	SPON1	spondin-1 precursor	+	13984183	14289679	22.1732	6.08665	4.28944	2.62603	22.0387	26.5783	17.9025	8.25996	5	5	4.19322	4.56772	4.10739	3.19678	2.32807	2.35325
ASHGA5P039767	0.00985035	0.0327033	3.16644	up	noncoding	ENST00000504748	AC078852.1	GENCODE	527	chr4	+	1350368	1351863		TAGCTGTCTCTGAGCTTCTGAGTGACTCTCACATGAGCATCTCACGCCCCACGTGGTGGA	intron sense-overlapping	NM_020894	UVSSA	UV-stimulated scaffold protein A	+	1341103	1381837	42.3617	10.8222	5.22783	3.56497	48.8224	31.0543	47.2084	13.6145	7.7762	11.0758	5.37733	4.78842	5.51774	3.91457	3.00736	3.77297
ASHGA5P021789	0.0306236	0.075514	3.1624	up	noncoding	ENST00000541002	RP11-282O18.3	GENCODE	1163	chr12	-	123728733	123746030	ENST00000543217	AGTTGCAAAGTTTCATGGATTTGAATGTGAACATCTGTTCCCTGGACGCACTGCCAACAA	exon sense-overlapping	NM_001270433	CDK2AP1	cyclin-dependent kinase 2-associated protein 1 isoform 2	-	123745516	123754781	33.792	10.0797	4.92015	3.25913	34.2619	35.2373	31.8768	15.5885	9.65065	5	4.85242	4.96537	4.94266	4.10236	3.32178	2.35325
ASHGA5P032204	0.00456842	0.0183745	3.16188	up	noncoding	ENST00000582780	CTD-3157E16.1	GENCODE	347	chr17	-	15691100	15691519		ACAGGAGGGTGAAAGAATCTCTCCAAAATGTCGGATCCGGGCGACCCTCCTTCCCTGACT	intergenic							195.097	51.3475	7.46516	5.80437	218.913	148.178	218.201	40.1983	62.7174	51.1268	7.59158	7.03592	7.76797	5.4355	6.0459	5.93172
ASHGA5P043122	0.0016149	0.00825014	3.15718	up	noncoding	uc001gqz.1	AX747662	UCSC_knowngene	2868	chr1	+	184727265	184730133		CCTCATCCCTGTATTAGAGTAAATACGCACAAAAACACAAGGTACTTTTCTGTCCTCTTA	intergenic							32.6055	8.09372	4.85254	3.1939	35.7359	25.2282	36.8524	8.17641	7.83584	8.26892	4.90869	4.4967	5.15222	3.18034	3.01829	3.38307
ASHGA5P036620	0.0367864	0.0864658	3.15633	up	noncoding	TCONS_00016396	XLOC_007765	LincRNAs identified by Cabili et al	936	chr9	-	90892188	90893536		ATTGGAACACGAGCATTTCCTCTCCTGACAAGCAAGTGTATATAGCAGCTCTGCAAGGTT	intergenic							63.7116	15.0477	5.70793	4.04968	83.4595	28.8044	78.8708	13.4704	19.5823	12.0903	6.17261	4.67966	6.27151	3.89933	4.35919	3.89052
ASHGA5P034916	0.066946	0.134305	3.15621	up	noncoding	TCONS_00003586	XLOC_001363	LincRNAs identified by Cabili et al	1122	chr2	+	15922617	15926006		TTAAAGCAATGGAGCAATGGTTTGAGTCACCCTCTCTGCGCCAGAACATTCTGAGAAATC	intergenic							70.5747	15.5622	5.77247	4.11428	100.527	24.5145	86.6828	14.2565	18.3714	14.0587	6.44871	4.45545	6.41325	3.97562	4.26625	4.10096
ASHGA5P054842	0.0560907	0.11828	3.15483	up	noncoding	ENST00000530412	TRIM51HP	pseudogene	1823	chr11	-	55059358	55065746		TTTATTGTCCTCACTTGTGCTTCAATTCATGGCTCTTTTTCAGGAGGAGCTCCTAAAAAA								47.6782	11.4684	5.27012	3.61255	63.9846	20.6341	58.4159	7.08155	15.7117	11.6119	5.77506	4.20809	5.8272	2.97519	4.02706	3.83541
ASHGA5P015827	0.0017508	0.0087794	3.15413	up	noncoding	ENST00000423919	RP13-43E11.1	GENCODE	655	chrX	+	38080643	38082920		AGGCATTTGAGGTCTTATTCTGAATTTGAATTTGTTTATCCAGAAGGAGTGCTGTTTCCT	intron sense-overlapping	ENST00000465127	RP5-972B16.2	Uncharacterized protein; cDNA FLJ59144, highly similar to Tetraspanin-7 [Source:UniProtKB/TrEMBL;Acc:B4E171]	+	37208582	38546928	58.5283	15.2055	5.71564	4.05839	62.1987	64.87	48.5163	19.5667	12.4516	13.5983	5.73367	5.85403	5.55922	4.41754	3.7042	4.05345
ASHGA5P019012	0.0247716	0.0647419	3.15269	up	noncoding	NR_015414	LINC00635	RefSeq	1774	chr3	-	107560508	107596915		GACTTACTAATGTGCATCCTCATCTCGCTTGTAAGGATAATAGCCTTCCTCCAAACCTCA	intergenic							71.3744	17.6648	5.92437	4.26779	92.6614	39.1462	82.3157	12.5719	22.7542	17.6683	6.32547	5.10986	6.33779	3.79621	4.57805	4.4291
ASHGA5P054813	0.042422	0.0960474	3.15009	up	noncoding	ENST00000531663	CTD-2560E9.5	GENCODE	423	chr11	+	45275434	45276134		AATAAGAGCCATACCTTCCAGGCGAGTCACAAACAATTCTGCCTTCTGACAGTCATAGTC	natural antisense	NM_001247987	SYT13	synaptotagmin-13 isoform 2	-	45261852	45307884	42.9703	11.7306	5.23231	3.57692	52.8214	29.1533	46.9364	5.33378	15.066	14.792	5.49213	4.69545	5.50936	2.5935	3.96854	4.16873
ASHGA5P033158	0.00729139	0.0262171	3.14985	up	noncoding	ENST00000572634	KANSL1-AS1	GENCODE	666	chr17	+	44273423	44274089		TCCAATATCCACTCTATTCTGATTAGTTTTAACCCATTCTCTTTGCCAATGATTGGTTAG	intronic antisense	NM_001193465	KANSL1	KAT8 regulatory NSL complex subunit 1 isoform 2	-	44107281	44302740	48.451	11.9217	5.39607	3.74078	54.0264	31.2819	60.0448	11.9787	11.5299	12.2565	5.52413	4.79804	5.86604	3.7221	3.58853	3.91172
ASHGA5P050975	0.0469671	0.103785	3.1475	up	noncoding	uc002xfk.3	BC039668	UCSC_knowngene	1207	chr20	-	35136104	35201678		AACCTTGATACTTCCCTATGAAGAGGTAGGGTCTAATACTTCCCTCCTTCAACCTGAAGC	intronic antisense	NM_001042486	DLGAP4	disks large-associated protein 4 isoform c	+	35089841	35157040	852.262	203.344	9.43922	7.78501	1150.01	355.182	1051.59	187.775	217.677	204.58	9.98479	8.29033	10.0425	7.59726	7.83332	7.92445
ASHGA5P031738	0.010199	0.0336578	3.14738	up	noncoding	ENST00000451690	RP11-139E24.1	GENCODE	276	chr1	-	192906429	192917387	TCONS_00001762	ATTTATTCTCCCACTGGCATGAAAGCTGTGATTCTGACCACCTTCTACATCACTGTCTAC	intergenic							99.256	25.4825	6.46233	4.80818	119.592	66.3373	111.838	19.2161	28.7177	28.5137	6.70954	5.88403	6.79343	4.39167	4.92171	5.11118
ASHGA5P047581	3.95232e-05	0.000578987	3.14609	up	noncoding	uc001kgu.3	KRMP1	UCSC_knowngene	206	chr10	+	91492812	91493018		TATACATTTTCTAGGGATGGGCATAGTTAAAGCTTTTATCTTAATAAATATGCTTTTAGA	exon sense-overlapping	NM_016195	KIF20B	kinesin-like protein KIF20B	+	91461366	91534700	312.787	83.564	8.16282	6.50926	299.96	349.081	289.321	93.4376	84.0693	73.1852	8.04916	8.26884	8.17046	6.61849	6.468	6.4413
ASHGA5P019770	6.18209e-05	0.000774123	3.14493	up	noncoding	ENST00000502881	AC115115.2	GENCODE	424	chr2	+	113089718	113091836		AGGAGTTCTGTTCTGTGCTAAAATGGGGTTGTGGTTAAGTGAACGAGAACTCTGCCTACC	exon sense-overlapping	NM_198581	ZC3H6	zinc finger CCCH domain-containing protein 6	+	113033177	113097640	370.461	98.2497	8.39254	6.73951	368.873	422.009	320.5	111.293	96.8286	86.6281	8.33338	8.52834	8.31591	6.86937	6.66803	6.68114
ASHGA5P045998	0.00190275	0.00934634	3.14277	up	noncoding	ENST00000439014	RP11-65J3.2	GENCODE	800	chr9	+	132200494	132201397		CCTTATTCATCCACGTAACCTCAGCCTCTAGTGCAGCGTCCTATTTTTTGGCTTGTATTA	intergenic							31.1936	7.94253	4.79908	3.14704	32.9976	25.9253	34.658	6.49598	10.3413	6.99033	4.79769	4.53416	5.0654	2.84926	3.42973	3.16215
ASHGA5P021068	0.0337397	0.0811112	3.13646	up	noncoding	ENST00000524369	KB-1460A1.1	GENCODE	430	chr8	-	102134372	102138386		GCAGAACTGGGTGTTGGATATTATATGAAGAGATTTGCAAGTGTTATTTTACGTAATTCG	intergenic							28.6432	8.44577	4.65028	3.00115	30.4635	34.5545	20.9116	14.1023	6.23505	5	4.67506	4.93975	4.33605	3.96044	2.68974	2.35325
ASHGA5P056463	0.0493997	0.107746	3.13544	up	noncoding	TCONS_00004464	XLOC_002342	LincRNAs identified by Cabili et al	329	chr2	-	143628157	143628636		AATGCTAAGACAAAGGCTTCTCATTGTGTGAAAGCTGAAGGATCTCTCCCTGCATTCCCT	intergenic							411.285	97.0732	8.37054	6.72187	578.587	166.255	489.013	90.3866	109.435	91.3977	8.98478	7.19911	8.92772	6.56973	6.83678	6.7591
ASHGA5P047445	0.0311526	0.0765113	3.13203	up	noncoding	ENST00000444770	RP11-170M17.1	GENCODE	794	chr10	+	65424423	65750328		ATCTGTACTTGGCTTTCCTGGGTCACATGTAGATGAAGTACCGATCTCTTCTCCTTCTTG	intergenic							142.223	34.2918	6.89461	5.24751	193.103	67.7779	165.788	29.9333	35.8224	37.1197	7.40513	5.91678	7.36193	5.02904	5.24023	5.47328
ASHGA5P028233	0.0153914	0.0455467	3.13015	up	noncoding	ENST00000550886	RP11-175P13.2	GENCODE	418	chr12	+	100536835	100538449		GACCCGTCGCTGATTTTTACTTCCACGTCCTACTTCCCTTATTCATTTCCTCAGAATGTT	bidirectional	NM_001006947	UHRF1BP1L	UHRF1-binding protein 1-like isoform b	-	100463685	100536642	171.355	42.8692	7.21429	5.56806	213.486	95.4726	205.107	42.7916	43.7909	42.0251	7.55274	6.41031	7.67981	5.52614	5.52643	5.6516
ASHGA5P016928	0.0217347	0.0587779	3.12834	up	noncoding	ENST00000435782	RP11-285A18.2	GENCODE	389	chr10	-	125673089	125691113		TGCCAAAGAGGTCAAGCCACCAAATGACACTGACTTCCTGCCTTTAAGAGCTTTATCTCT	intron sense-overlapping	ENST00000368854	CPXM2	carboxypeptidase X (M14 family), member 2 [Source:HGNC Symbol;Acc:26977]	-	125465728	125699783	32.4548	9.09943	4.86035	3.21495	34.6423	32.5818	30.1404	5	10.8345	11.4638	4.86683	4.8581	4.85611	2.33327	3.49468	3.8169
ASHGA5P043667	0.00354671	0.0152016	3.12825	up	noncoding	ENST00000420449	RP4-724E13.2	GENCODE	285	chr7	+	50934443	51088749		GGAACACACCGAAAATCAACTGTGCGCATTTGGCCTGTAGACAAGAAAGTAACACCAAAA	natural antisense	NM_015198	COBL	protein cordon-bleu	-	51083908	51384515	18.4333	5	3.98356	2.3382	14.7387	25.0841	15.4771	5	5	5	3.57801	4.48837	3.88429	2.33327	2.32807	2.35325
ASHGA5P016813	0.0218719	0.0590335	3.12792	up	noncoding	ENST00000434531	AC005522.7	GENCODE	453	chr7	-	76601995	76606278	ENST00000479299	TGCACAGACTGCCAAGTCTCTCGTCAGGTCTTCGCCGCAAATCTCTCTCCAGAGGATCGT	intronic antisense	ENST00000419923	UPK3B	uroplakin 3B [Source:HGNC Symbol;Acc:21444]	+	76139744	76648340	479.599	119.875	8.67114	7.02593	623.396	246.882	568.521	115.771	132.792	111.063	9.09555	7.7759	9.14197	6.92382	7.11943	7.03455
ASHGA5P050527	0.04367	0.0983272	3.12782	up	noncoding	NR_033935	DCTN1	RefSeq	4469	chr2	-	74588280	74619214		TTAGTGACCAGTGTGGGGCTTTTACTTCTGCCCTTGGCTCCTGCAGATCTATGGGACCCC	exon sense-overlapping	NM_001135040	DCTN1	dynactin subunit 1 isoform 3	-	74588280	74607482	80.7538	19.0551	6.03813	4.39297	108.774	34.4999	98.9878	22.916	17.7278	16.5216	6.57286	4.93741	6.60413	4.64212	4.21155	4.32525
ASHGA5P029067	5.68189e-05	0.000730975	3.12776	up	noncoding	EB386294		LincRNAs identified by Khalil et al	795	chr10	-	20678507	20679302		CCTGGAATTCCATTTCTTTTCCATGCCACGTAACTGCATCCTGATGCCCTGATGATTTTG	intergenic							50.2638	12.9846	5.49719	3.85206	57.3075	48.5513	44.9325	12.0761	15.2045	11.6732	5.61273	5.43232	5.44651	3.73449	3.98023	3.84145
ASHGA5P033075	0.00926544	0.0312803	3.12683	up	noncoding	TCONS_00028171	XLOC_013531	LincRNAs identified by Cabili et al	345	chr20	+	43808588	43815820		TACCTCTTGGGGTGGAGATTGTGGAAGTTACTTATTCTTCCTCTTCTGCCTTCTATTGTC	intergenic							131.227	33.5222	6.85672	5.21202	166.348	83.4937	143.84	28.1785	37.0145	35.3736	7.19363	6.21722	7.15932	4.93863	5.29111	5.40632
ASHGA5P038198	7.97257e-06	0.000224464	3.12417	up	noncoding	NR_046757	SNRK-AS1	RefSeq	3475	chr3	-	43388410	43393454		AAACCTGAACACCACGTCTTGTTTCTTTGGTTCTTAGATCACATAAAGGTATATTACTAC	natural antisense	NM_001100594	SNRK	SNF-related serine/threonine-protein kinase	+	43328003	43392634	518.449	138.909	8.88309	7.23961	519.635	527.208	508.504	148.151	139.248	129.328	8.82035	8.84635	8.98256	7.26905	7.19118	7.25862
ASHGA5P028488	0.00031315	0.00245996	3.12316	up	noncoding	ENST00000430191	NBEA-AS1	GENCODE	503	chr13	-	35621966	35623401		CAGATCCATTCATAAGCAGAAAAGGAGTAATATAGGACTCCCTTGAAAATAGCAATCAAA	intronic antisense	NM_015678	NBEA	neurobeachin isoform 1	+	35516423	36246873	59.5847	15.6014	5.74712	4.10412	61.5154	63.5406	53.6979	14.7146	19.7216	12.3681	5.71736	5.82305	5.70096	4.01997	4.37035	3.92204
ASHGA5P035855	0.0100178	0.0331456	3.12307	up	noncoding	ENST00000435357	AC087073.1	GENCODE	604	chr2	+	52600255	52617150		TCTCTGTCTATTATTACCCTATAGAATGACCTTCTTTCTTATATGTGTTCAGGAAGGGCA	intergenic							27.9218	7.50603	4.62841	2.98545	26.175	33.0677	24.5228	5	10.3405	7.17762	4.45164	4.87837	4.55523	2.33327	3.42933	3.19375
ASHGA5P038224	0.000893435	0.00531796	3.12295	up	noncoding	ENST00000456878	RP11-575B7.3	GENCODE	683	chr1	+	60580546	60615351		ATGCTAAGTACCTTTGAAATGTCTCTTCTTCTCATTCCTCGAAATAGTCCTACTAAGTAG	intergenic							83.9173	21.7577	6.23412	4.59122	82.7546	100.114	68.8836	18.2012	25.5846	21.4872	6.15903	6.47379	6.06955	4.31437	4.75016	4.70911
ASHGA5P046024	0.0750046	0.14602	3.11925	up	noncoding	TCONS_00001603	XLOC_000933	LincRNAs identified by Cabili et al	1030	chr1	-	98398901	98440557		AATAAGAAGGAGGGGAAAATGCCACCTTATGCTTTTTGCACACCTTAACATTTTTATAGC	intergenic							70.8283	22.6423	5.98886	4.34766	84.4793	70.1403	57.8652	37.689	23.7413	6.49658	6.19111	5.96223	5.81324	5.34582	4.64155	3.0556
ASHGA5P039685	1.76396e-06	0.000107149	3.11625	up	noncoding	ENST00000506634	HSP90AA6P	pseudogene	735	chr4	-	171525866	171526601	ENST00000506915, NM_001017963, NM_005348	TGATGAGATGGTTTCTCTCAAGGACTACTGCACCAGAATAAGGAAAACTAGAAATGAATC								42753.2	13353.1	15.3911	13.7513	44297.3	44288.5	39674	14108.5	13778.1	12172.8	15.3923	15.3253	15.4557	13.7415	13.7489	13.7635
ASHGA5P035598	0.000170342	0.00158696	3.11463	up	noncoding	ENST00000396588	AC097662.2	GENCODE	2214	chr2	-	228110425	228189902		CAGGCTGACTGATATGAAGACTTATCAAATGAGATGTGGATATTTCAAATAAAGCAAACG	natural antisense	NM_000091	COL4A3	collagen alpha-3(IV) chain precursor	+	228029280	228179508	122.301	32.7868	6.80855	5.16949	124.565	127.364	114.975	39.2945	32.3971	26.6689	6.76856	6.82206	6.83502	5.4028	5.09347	5.01219
ASHGA5P047044	0.0319532	0.0779465	3.10643	up	noncoding	TCONS_00017181	XLOC_007993	LincRNAs identified by Cabili et al	1347	chrX	+	56316469	56325981		ATTAAAAGGGGAAGAGAGTTCCTAGTGGTGTCCATCCCTGTTTTTTGACAGGCAGTCACA	intergenic							32.4873	9.28818	4.84305	3.20779	39.336	24.8248	33.3009	5	14.835	8.02953	5.05278	4.47237	5.00399	2.33327	3.94729	3.34281
ASHGA5P048890	0.0308441	0.0758659	3.10118	up	noncoding	uc021suf.1	AK054710	UCSC_knowngene	2315	chr15	+	89939404	89941719	NR_015411, uc002bnv.2	TTGTGGTTTCTGTACCATCACATGCCTATTTTAAGACACTCTCCAGCACTGTCGGTTAGG	intergenic							31.9941	8.78477	4.80851	3.17569	36.1593	22.4858	37.337	5	10.2896	11.0647	4.92515	4.33094	5.16942	2.33327	3.42181	3.77198
ASHGA5P054895	0.0139802	0.0424681	3.09511	up	noncoding	TCONS_00008621	XLOC_004122	LincRNAs identified by Cabili et al	428	chr4	-	152326613	152328921	TCONS_00008622	AATTGGAGGATGCAAACTTTACACTTTCTTCTCTAGCTGTCTACCACCACTGCTGCGCTT	intergenic							72.4771	18.5839	5.97349	4.3435	88.7385	43.7848	84.908	16.289	24.6454	14.8172	6.26322	5.27869	6.37855	4.16547	4.69373	4.1713
ASHGA5P033725	0.0208436	0.0570473	3.0942	up	noncoding	ENST00000418402	RP11-522M21.2	GENCODE	271	chr1	-	245778074	245778447		ATGCAATTGTGCTGTCGATTTTAAAGGTCTGCATCTCCTCATCCCTATCCGATTTTAAAG	intronic antisense	NM_018012	KIF26B	kinesin-like protein KIF26B	+	245318286	245866428	385.255	97.428	8.35396	6.72439	503.826	202.794	449.145	91.2457	112.458	88.5802	8.77442	7.48956	8.79789	6.58287	6.87586	6.71444
ASHGA5P051585	1.04926e-06	8.2736e-05	3.0901	up	noncoding	ENST00000485404	RP11-433A10.1	GENCODE	555	chr3	+	72202043	72221401		AAAGAGAATGGTTTGTTTCCTTTCGTCTTCCTCCACGATGCATTTTACGATTGCAGAGGG	intergenic							331.704	90.0885	8.24905	6.6214	336.413	343.951	314.747	91.2424	93.4317	85.5915	8.21021	8.24605	8.29088	6.58271	6.61682	6.66466
ASHGA5P053553	0.00403169	0.0168068	3.08859	up	noncoding	uc003yrq.1	LOC157381	UCSC_knowngene	3112	chr8	+	125955511	125963337	NR_027321, uc003yro.1	ACCTACTGGGGTAAAATCTTTCTCAACCCTGCTTTTCATCATCACATCTTAAATATCTCG	intergenic							52.6199	13.3408	5.528	3.90106	63.4065	36.0388	58.4144	14.2772	13.1613	12.5838	5.76185	4.99507	5.82709	3.97698	3.78083	3.94536
ASHGA5P019838	0.00026193	0.00215242	3.08561	up	noncoding	ENST00000503918	RP11-373J21.1	GENCODE	425	chr4	+	73188744	73196468		CACCACAAATAGTTACAGACTAAATCATCCTTGATTCCTTCTTCTTCAAGTATTAGAGTC	natural antisense	NM_014243	ADAMTS3	A disintegrin and metalloproteinase with thrombospondin motifs 3 preproprotein	-	73146685	73434516	59.1697	15.5166	5.73545	4.10989	66.8992	54.9242	55.6856	13.4044	17.0899	16.0554	5.83873	5.60907	5.75853	3.89246	4.15143	4.28578
ASHGA5P034865	0.0419881	0.0952906	3.08357	up	noncoding	ENST00000414654	AC092580.3	GENCODE	469	chr2	-	7811734	7812377		TTGTTCTTTTTCTACCCATAAGGGAATGATTCAAAATGTCCCTCCACCTGGGTCCAACCG	intergenic							622.514	155.586	9.01523	7.39063	813.22	286.263	768.058	123.305	175.021	168.431	9.4789	7.9856	9.58119	7.00941	7.5228	7.63968
ASHGA5P030189	0.113698	0.198343	3.08347	up	noncoding	ENST00000558208	RP11-379K22.2	GENCODE	2520	chr15	-	80846949	80855285		TGTGGAAATTGTAGCTCTCCTGTGGCTGAAAAAATGAGGTTATCATAAAATAACTGTACT	natural antisense	NM_014862	ARNT2	aryl hydrocarbon receptor nuclear translocator 2	+	80696691	80890277	44.2149	9.96199	5.02791	3.40336	66.5166	13.0963	53.0319	13.0579	11.6833	5.1447	5.83256	3.56749	5.68369	3.85489	3.60804	2.74715
ASHGA5P056343	0.00822739	0.0286628	3.07982	up	noncoding	TCONS_00003597	XLOC_001386	LincRNAs identified by Cabili et al	1360	chr2	+	21267100	21268881		TGGGTCCCAGATGACCCACCATGGGGACAAAATCTCTGCTTCTCCTGGACTGAATTGGGA	intergenic							85.9091	22.1694	6.24121	4.61836	105.737	55.6268	96.3634	18.7848	24.6691	23.0543	6.52744	5.63067	6.56552	4.35868	4.69526	4.80114
ASHGA5P017667	0.0205047	0.0564561	3.0778	up	noncoding	ENST00000444349	RP11-182I10.3	GENCODE	381	chr1	-	65445259	65457087	ENST00000415842	TATCTGGATTTTCGATGGATGTCTTGCCTTTTCCTCTACACACTACAGGAAGAGTGGCCA	intergenic							118.376	30.9169	6.69536	5.07346	149.614	70.5217	134.993	22.0499	37.1967	33.5042	7.04314	5.97101	7.07192	4.58796	5.29907	5.33334
ASHGA5P019714	0.00279019	0.0125938	3.07495	up	noncoding	NR_038360	SPTY2D1-AS1	RefSeq	1437	chr11	+	18621350	18631802		TTCACATAAACCACCTAAATTAATGAGTAAGAATGCTCAGCATCCAATCCATGAATACAG	natural antisense	NM_194285	SPTY2D1	protein SPT2 homolog	-	18627947	18656020	20.4843	5.80732	4.19608	2.57552	21.3025	19.0963	21.0543	7.42196	5	5	4.14142	4.10048	4.34634	3.04523	2.32807	2.35325
ASHGA5P017757	0.0441615	0.0991109	3.0707	up	noncoding	NR_036503	LOC439949	RefSeq	2189	chr10	+	6622386	6627323		TTTCAACTTTACTGTGCTTGAAGCTGCAAAGGTTCTGCCCTGATGTTTCCTGGAATAATG	bidirectional	NM_001242413	PRKCQ	protein kinase C theta type isoform 2	-	6469104	6622254	44.389	10.3672	5.15746	3.5389	59.8773	18.5771	54.7126	10.5687	9.81559	10.7172	5.67752	4.06328	5.73158	3.54385	3.34542	3.72741
ASHGA5P031197	0.0145852	0.0438561	3.06856	up	noncoding	ENST00000562970	RP11-322D14.2	GENCODE	672	chr16	-	57086416	57092409		ATTATGATTTACTTTCCTGCTGTATTTTTTCATCTTAGCTGCAGCTGCTTCCCACCCCGC	intronic antisense	NM_032206	NLRC5	protein NLRC5	+	57050985	57117436	85.6167	21.6765	6.20932	4.59176	108.061	49.2116	99.577	19.6874	22.4702	22.8719	6.56161	5.45439	6.61194	4.42615	4.55929	4.78983
ASHGA5P050820	0.0114655	0.0366204	3.06464	up	noncoding	NR_046088	LOC729987	RefSeq	2265	chr1	+	98676266	98738214		ATGGACATGGATTATGCCTTTTCCTCTGCCAATGCTATGAGAATACCTTGGTTCACTAGA	intergenic							125.515	35.8653	6.84853	5.23281	130.422	126.363	119.76	20.881	48.2778	38.4369	6.8385	6.81229	6.89479	4.50863	5.66452	5.52529
ASHGA5P035887	0.040302	0.0925919	3.06283	up	noncoding	ENST00000536804	AC074391.1	GENCODE	430	chr2	+	65663863	65710280	ENST00000377977, uc010fcy.1	ATCCCAGGTCGTTTTCCCTTTCAGCTGCAATGCCGGGATTTTAAATAGCAGAGATGAAAG	intergenic							31.689	8.84241	4.74911	3.13425	41.5625	17.8687	35.6357	9.87486	11.6524	5	5.13533	4.00934	5.10267	3.44486	3.60462	2.35325
ASHGA5P038566	0.0309213	0.0760446	3.06199	up	noncoding	uc003fif.1	AK127557	UCSC_knowngene	3125	chr3	-	172308502	172312373	ENST00000424941, ENST00000441185	CTAATCTGACCTTCTATAACAGGAGTTCAAGTCCCAGAAATCCCTAGTCCTCCATCAGAG	intergenic							46.8842	12.1311	5.32171	3.70724	60.9716	26.88	52.8009	8.06284	12.1402	16.1902	5.70498	4.58357	5.67659	3.15955	3.66566	4.29653
ASHGA5P039495	5.29466e-06	0.000175366	3.06139	up	noncoding	uc003hrl.1	unknown	UCSC_knowngene	1741	chr4	-	89178767	89180508		GCTTTGACCATTGTTTTAAATCTGTGTACTAGAGTAACTGTGAGCAGAATGAAATCACAT	intergenic							1109.7	304.235	9.99069	8.3765	1122	1150.25	1056.87	330.796	298.044	283.866	9.94359	9.97799	10.0505	8.41969	8.30024	8.40958
ASHGA5P019066	0.0202897	0.0560405	3.05886	up	noncoding	ENST00000466730	ABCA17P	GENCODE	466	chr16	+	2392979	2411513		CAATTGCAGGAAATGAAAATTGGACATTTGACATTTGAACCTCTCTCCTGTGTTTGGAAA	intergenic							261.828	66.6892	7.80859	6.1956	337.281	139.071	309.132	69.0815	67.912	63.0742	8.21398	6.94543	8.26636	6.19486	6.1584	6.23352
ASHGA5P000167	0.0211173	0.0575716	3.05786	up	noncoding	chr1:4325150-4335375-	chr1:4325150-4335375	LincRNAs identified by Khalil et al	10225	chr1	-	4425290	4435515		TGGGGGCTCCATTTCCATCAACTTCCACTGATTTAGTCCATTTTCTTGTCAAGCCTAATG	intergenic							64.5965	16.7825	5.79845	4.18593	84.0644	39.0905	70.6346	11.4259	20.9881	17.9335	6.18367	5.10742	6.10424	3.65072	4.45728	4.44978
ASHGA5P038417	3.20184e-06	0.000135105	3.05751	up	noncoding	ENST00000428732	RP4-694A7.4	GENCODE	1247	chr1	+	68962358	69004310		ACTGTGGGGATAAATTTAAAACATTACTGTGTTTCTATAGAGAGTTCTGCTGTAATGCAG	intronic antisense	NM_001114120	DEPDC1	DEP domain-containing protein 1A isoform a	-	68939834	68962799	1954.05	537.678	10.8132	9.20084	1950.2	2074.29	1837.65	547.919	561.342	503.772	10.7518	10.8314	10.8564	9.14218	9.21807	9.24226
ASHGA5P050455	0.000368159	0.00277931	3.056	up	noncoding	TCONS_00001620	XLOC_000950	LincRNAs identified by Cabili et al	1119	chr1	-	106590149	106595345	TCONS_00001621	CACATTTTGCATGTCACACTATAAATTCTATACCAGGTTGTACTTCATTTTTGCCCTGTT	intergenic							17.3731	5	3.94984	2.3382	16.3782	16.3144	19.4266	5	5	5	3.74101	3.88168	4.22685	2.33327	2.32807	2.35325
ASHGA5P049933	0.000628671	0.00410605	3.05244	up	noncoding	TCONS_00002269	XLOC_000633	LincRNAs identified by Cabili et al	481	chr1	+	237070343	237080231	TCONS_00001336	TCTCCACAAAGGAACAAAAAGTATTGAGAATGGGAACTATCCTATGTGGGTAAATATGAG	intergenic							28.6005	7.47689	4.67666	3.0667	31.8629	26.6178	27.3208	9.39298	7.12212	5.91558	4.74554	4.56963	4.71483	3.37872	2.88712	2.93426
ASHGA5P046021	0.0170977	0.0491645	3.05095	up	noncoding	ENST00000421286	CELP	pseudogene	1216	chr9	+	135957925	135962742		ATTAGTTTCTAGTGTCCCATCAGCCTTGGTCTCAAGAGGCCGAGAGGGTGCAACCCCAGG								26.2164	6.92099	4.50193	2.89267	32.9131	16.5811	29.1551	5	8.6477	7.11527	4.79323	3.90412	4.80844	2.33327	3.16042	3.18432
ASHGA5P053501	4.33488e-05	0.000613356	3.0454	up	noncoding	ENST00000518613	KB-1608C10.2	GENCODE	1203	chr8	-	95804510	95806064		CTGCCTATATACACAGAAAGTAAATGAAGAAAAAAGTTAGCACTGAAGTACAATGCATAC	natural antisense	NM_181787	DPY19L4	protein dpy-19 homolog 4	+	95732102	95806076	164.113	45.0513	7.23295	5.62632	169.03	174.035	149.273	51.0938	46.4236	37.6365	7.21737	7.26875	7.21274	5.77554	5.60948	5.49395
ASHGA5P019501	0.0136704	0.0418258	3.04216	up	noncoding	uc011kur.2	LOC401431	UCSC_knowngene	2959	chr7	-	149564782	149570951		ATTTCCATGGGCAGAAGGAACATAAAGTATGCATTTTATGATACGACTCAGCTTGGAGGG	natural antisense	NM_001100592	ATP6V0E2	V-type proton ATPase subunit e 2 isoform 2	+	149570056	149577738	95.992	24.9173	6.38905	4.78395	124.193	58.2367	105.546	20.3424	27.5255	26.8839	6.76363	5.69967	6.70383	4.47079	4.8581	5.02295
ASHGA5P042386	2.96597e-06	0.000130463	3.04041	up	noncoding	NR_037178	LOC100294145	RefSeq	3591	chr6	+	32861952	32871535	NR_037177	TGTATATAGTATGGTTCTGGATGCTCTTGTATACCTCACTCTTCATTTCTCACCTAACCC	intergenic							1625.44	450.097	10.5466	8.94234	1737.95	1624.14	1514.23	488.387	450.416	411.487	10.5894	10.4751	10.5752	8.97734	8.89953	8.95015
ASHGA5P042807	3.36208e-07	5.277e-05	3.0384	up	noncoding	NR_037605	GAS5-AS1	RefSeq	702	chr1	+	173832385	173833079	ENST00000416578	GATGAAAAGCACTGTCCTTTTTTAAGTAAACACTACACACTCCAGATGGATTGCAAAAAT	intergenic							1451.09	395.492	10.3688	8.76549	1497.63	1535.67	1319.97	405.534	412.791	368.152	10.3601	10.3795	10.3668	8.72017	8.77442	8.8019
ASHGA5P030410	0.12639	0.2151	3.038	up	noncoding	TCONS_00008444	XLOC_003895	LincRNAs identified by Cabili et al	822	chr4	-	16115964	16122540		TCACCAAATAAGTTTTGGAAATACATTTCTAAGGGACTCCTTCCCAAAGGAGCTTCCCAG	intergenic							421.505	96.2171	8.27665	6.67353	608.179	117.856	538.48	65.1366	114.685	108.83	9.05398	6.7093	9.06668	6.11557	6.90338	7.00163
ASHGA5P041165	0.000454554	0.00322821	3.03723	up	noncoding	ENST00000512310	RP11-79P5.7	GENCODE	780	chr5	+	72747322	72749220		AAGCTAATTTCAACAACGGGTGAAGTGGGTATCTCCATGTGATGGCTGAGGAGACAGATT	intergenic							30.8119	8.14613	4.78705	3.18429	31.3174	29.2603	31.8581	9.64773	8.74846	6.04221	4.71888	4.70089	4.94137	3.41468	3.17551	2.96268
ASHGA5P028177	0.0129526	0.040246	3.033	up	noncoding	uc001szh.3	BC037383	UCSC_knowngene	1258	chr12	+	81156932	81164494		TTCGGCAGTGTTTTCTTGCATTTCTCCTTGCAAGCCTTTTAAACAATATCATCTACAATT	intergenic							26.4359	7.50018	4.53504	2.9343	31.9787	18.6536	28.6755	8.01057	9.48998	5	4.75134	4.06953	4.78425	3.14963	3.3	2.35325
ASHGA5P026753	0.0136828	0.0418407	3.02916	up	noncoding	ENST00000542119	RP11-817J15.2	GENCODE	743	chr11	+	102478097	102498801		GCAAAGGTCTGCTTTCTTTCTATCATTCTTGTATCAACTCTAAATTGAAACCCAAATCAC	intronic antisense	NM_004771	MMP20	matrix metalloproteinase-20 preproprotein	-	102447565	102496063	24.548	6.75159	4.42822	2.8293	29.4815	17.3427	26.8198	5	10.0058	5.24893	4.6276	3.96943	4.68763	2.33327	3.37938	2.77526
ASHGA5P038555	0.0112752	0.0362076	3.02775	up	noncoding	ENST00000473110	RP11-373E16.4	GENCODE	263	chr3	-	170458139	170459154		TAAAAGCCCCTATTTTATAGTCAGTGCATCTTTCTGTGGGTCCCCAGAGAAGGGAAGACT	intronic antisense	ENST00000486975	CLDN11	claudin 11 [Source:HGNC Symbol;Acc:8514]	+	170136655	170578169	30.6679	8.53565	4.77701	3.17876	30.2827	32.5021	29.219	13.3562	6.64144	5.60931	4.66542	4.85422	4.81139	3.88695	2.78466	2.86468
ASHGA5P033336	0.0458972	0.10204	3.02685	up	noncoding	ENST00000577573	RP11-1124B17.1	GENCODE	1833	chr17	+	70339080	70351277		TTTATGATGGTCTCCATCCCCATTTCTATGAGCTGTGAGCAAGACATCTGCTGCATAGCT	intergenic							227.773	57.1244	7.56105	5.96324	302.647	101.973	278.7	45.6651	66.9641	58.7439	8.06333	6.49842	8.12141	5.6204	6.13849	6.13083
ASHGA5P045880	0.0307285	0.0757049	3.02436	up	noncoding	TCONS_00001692	XLOC_001050	LincRNAs identified by Cabili et al	451	chr1	-	157019845	157021546		CCGTCAGCTATTCAATCAAGCATTGAGTTTCTAGAATCTCTCCCAGAAATAAAAGCTGAC	intergenic							576.955	149.858	8.9323	7.33567	777.31	297.323	656.233	116.753	175.756	157.066	9.40458	8.0428	9.34951	6.93549	7.53062	7.5409
ASHGA5P027389	0.0114841	0.0366728	3.0179	up	noncoding	ENST00000541353	RP11-415I12.2	GENCODE	531	chr12	-	64078522	64109256	ENST00000543539, NM_001077653	TCAAAAGCATTCCAATGCACCTTCACCCATCCGTACCTATGGAGGAGAAGAAGATGTCTT	intergenic							48.2046	13.5194	5.44392	3.85038	48.4106	47.8938	48.3093	8.35523	14.3992	17.8038	5.36666	5.41247	5.55264	3.21011	3.90112	4.4399
ASHGA5P042072	0.00108318	0.00609925	3.01613	up	noncoding	ENST00000564248	RP3-406A7.7	GENCODE	374	chr6	-	136656851	136657225		ACAGACCTTCTGTACCGTGTCCATTTCCATATAATCTAATAAATCCTTCTTACAAAGGAA	intergenic							33.3612	8.76787	4.89228	3.29958	34.8885	27.4252	37.7699	9.07644	10.3638	6.86341	4.87685	4.60991	5.19008	3.32867	3.43358	3.1365
ASHGA5P049926	2.56491e-06	0.000122803	3.01476	up	noncoding	ENST00000573767	ROCK1P1	pseudogene	549	chr18	+	116841	118504	NM_005406, NR_033770	ATGATGTAACATCAGCAAGAGATATGCTGCTGTTAGCATGTTCTCAGGATGAACAAAAAA								644.098	179.403	9.19496	7.60292	680.031	658.323	593.939	183.267	195.499	159.444	9.21351	9.16633	9.20504	7.56666	7.67904	7.56305
ASHGA5P039363	0.00015282	0.00146148	3.01362	up	noncoding	NR_037877	LOC100505912	RefSeq	898	chr4	-	22328989	22341289		AATGGAGAAATGCTAACTTACAGAAAGGTCAGGTTGGTGTTTGAATGGTTTTAATTTCCT	intergenic							146.098	40.5543	7.06749	5.47599	150.837	154.606	132.851	48.0655	40.6332	32.9642	7.05586	7.09609	7.05053	5.6934	5.42146	5.31312
ASHGA5P034040	1.52286e-06	9.9424e-05	3.01308	up	noncoding	TCONS_00004057	XLOC_001903	LincRNAs identified by Cabili et al	646	chr2	+	235591336	235632116		AATTATCTTCGTTTCCCCAAGGCCTGCAGCTTTCATAAGAAGGCAGGAGTTTTTGGAGGA	intergenic							196.331	54.0871	7.48665	5.89541	207.959	205.212	175.821	55.7788	58.4653	48.017	7.51146	7.50492	7.44357	5.89709	5.94385	5.84529
ASHGA5P035508	0.167973	0.266453	3.01101	up	noncoding	ENST00000451266	AC005235.1	GENCODE	564	chr2	-	199166131	199179438		ATAACTAGGACCAGGACAACTTAACTCCTGTGTTTCTTTTCCTTTGGCGTATATACCTTT	intergenic							49.5882	13.5462	5.24446	3.65421	64.7678	16.5645	67.4323	5	20.4276	15.2111	5.79397	3.90321	6.03619	2.33327	4.41924	4.21011
ASHGA5P034879	0.00629291	0.0234401	3.00804	up	noncoding	ENST00000474667	RP11-521D12.5	GENCODE	1947	chr2	-	9897624	9910470		TGTCCATGTCTGTCCAGTTGAATTTCTTGAGAGTCATTTGACCTTCTCAGCAGCTCTGGA	intergenic							25.8789	6.69729	4.51223	2.92341	32.3185	19.9192	25.399	7.2294	5.1299	7.73256	4.76875	4.15852	4.60944	3.00868	2.46966	3.29189
ASHGA5P043657	0.00078963	0.00485339	3.00731	up	noncoding	ENST00000412730	LINC00525	GENCODE	1188	chr7	+	47801073	47806370	ENST00000541385	AATTCCGATTTTAAACAGCATCTCTTTGTGTGGCCTGTTTGAGGCACCACACAGAGCTTG	intergenic							63.346	17.3584	5.83863	4.25015	71.2803	57.0806	61.677	21.5439	16.5355	13.9959	5.94361	5.67028	5.90199	4.55251	4.10445	4.0935
ASHGA5P041672	0.143871	0.236701	3.00572	up	noncoding	TCONS_00020575	XLOC_009891	LincRNAs identified by Cabili et al	349	chr12	+	115334602	115336010		CCTCATTCTGAGAGGTGGAGTCTAATTTTCTTCTTCTTGAACCTGTCTGGCTCTAGCAAC	intergenic							41.4656	10.394	4.95006	3.36235	63.4907	12.8388	48.0672	5	14.6645	11.5176	5.76429	3.54101	5.54488	2.33327	3.92957	3.82421
ASHGA5P030233	0.0172549	0.0495562	3.00163	up	noncoding	ENST00000563990	RP11-553E24.2	GENCODE	768	chr15	-	86626659	86659948		ATATGAAGAGGTGTCCAGTCTGTTTGATTCATAGCTGCCTGTTCCACAACTGCAGATACA	intergenic							84.537	21.9777	6.19096	4.60521	94.707	48.9039	110	25.6177	21.0797	19.2357	6.36028	5.44422	6.76838	4.80328	4.46401	4.54834
Table S3. miRNAs that putatively bind to the 3’500nt of lncGALM
Gene	microRNA	Position	Seed	dGduplex	dGopen	ddG
lncGALM 3'500nt	hsa-miR-1203	259	8:1:1	-28.3	-10.11	-18.18
lncGALM 3'500nt	hsa-miR-370	106	8:1:1	-23.01	-5.3	-17.7
lncGALM 3'500nt	hsa-miR-601	191	8:1:1	-22.5	-6.21	-16.28
lncGALM 3'500nt	hsa-miR-370	182	8:0:1	-26.8	-10.56	-16.23
lncGALM 3'500nt	hsa-miR-1293	176	8:1:0	-25.8	-10.05	-15.74
lncGALM 3'500nt	hsa-miR-940	261	8:0:1	-25.6	-10.1	-15.49
lncGALM 3'500nt	hsa-miR-125a-3p	322	8:0:1	-24.3	-8.95	-15.34
lncGALM 3'500nt	hsa-miR-637	169	8:1:1	-22.45	-7.22	-15.22
lncGALM 3'500nt	hsa-miR-1275	168	8:1:1	-22.3	-7.2	-15.09
lncGALM 3'500nt	hsa-miR-134	209	8:1:0	-24.45	-9.46	-14.98
lncGALM 3'500nt	hsa-miR-149	86	8:1:1	-22.4	-7.64	-14.75
lncGALM 3'500nt	hsa-miR-133a	86	8:0:1	-21.9	-7.64	-14.25
lncGALM 3'500nt	hsa-miR-133b	86	8:0:1	-21.9	-7.64	-14.25
lncGALM 3'500nt	hsa-miR-636	209	8:1:1	-23.7	-9.46	-14.23
lncGALM 3'500nt	hsa-miR-484	245	8:1:1	-24.3	-10.09	-14.2
lncGALM 3'500nt	hsa-miR-892b	87	8:1:1	-21.8	-7.66	-14.13
lncGALM 3'500nt	hsa-miR-433	94	8:0:1	-21.4	-7.32	-14.07
lncGALM 3'500nt	hsa-miR-125a-3p	295	8:1:1	-21.9	-8.23	-13.66
lncGALM 3'500nt	hsa-miR-328	85	8:1:1	-20.86	-7.2	-13.65
lncGALM 3'500nt	hsa-miR-1250	107	8:1:1	-20.1	-6.76	-13.33
lncGALM 3'500nt	hsa-miR-1288	208	8:1:0	-22.64	-9.43	-13.2
lncGALM 3'500nt	hsa-miR-765	167	8:1:0	-19.9	-6.9	-12.99
lncGALM 3'500nt	hsa-miR-296-3p	173	8:1:1	-22	-9.08	-12.91
lncGALM 3'500nt	hsa-miR-1231	172	8:1:1	-20.7	-7.78	-12.91
lncGALM 3'500nt	hsa-miR-516b	170	8:0:0	-19.8	-7.11	-12.68
lncGALM 3'500nt	hsa-miR-1237	138	8:1:0	-20.21	-7.69	-12.51
lncGALM 3'500nt	hsa-miR-125a-3p	166	8:1:1	-19.2	-6.94	-12.25
lncGALM 3'500nt	hsa-miR-486-5p	310	8:1:1	-20.5	-8.37	-12.12
lncGALM 3'500nt	hsa-miR-519c-5p	170	8:1:0	-19.2	-7.11	-12.08
lncGALM 3'500nt	hsa-miR-519b-5p	170	8:1:0	-19.2	-7.11	-12.08
lncGALM 3'500nt	hsa-miR-193a-5p	141	8:0:1	-20.4	-8.45	-11.94
lncGALM 3'500nt	hsa-miR-193b	87	8:1:0	-19.5	-7.66	-11.83
lncGALM 3'500nt	hsa-miR-632	137	8:1:1	-20.8	-9.01	-11.78
lncGALM 3'500nt	hsa-miR-193a-3p	87	8:1:1	-19.22	-7.66	-11.55
lncGALM 3'500nt	hsa-miR-493	143	8:1:0	-19.8	-8.3	-11.49
lncGALM 3'500nt	hsa-miR-658	146	8:1:0	-19.29	-8.09	-11.19
lncGALM 3'500nt	hsa-miR-323-5p	472	8:1:1	-18.59	-7.52	-11.06
lncGALM 3'500nt	hsa-miR-1272	92	8:1:1	-18.6	-7.55	-11.04
lncGALM 3'500nt	hsa-miR-637	178	8:1:1	-21.13	-10.09	-11.03
lncGALM 3'500nt	hsa-miR-193a-5p	121	8:1:1	-22	-10.99	-11
lncGALM 3'500nt	hsa-miR-632	208	8:1:1	-20.42	-9.43	-10.98
lncGALM 3'500nt	hsa-miR-30b	388	8:0:1	-16.43	-5.55	-10.87
lncGALM 3'500nt	hsa-miR-1300	147	8:1:0	-16.05	-5.26	-10.78
lncGALM 3'500nt	hsa-miR-1207-5p	260	8:1:1	-20.79	-10.09	-10.69
lncGALM 3'500nt	hsa-miR-650	161	8:1:1	-18.6	-7.95	-10.64
lncGALM 3'500nt	hsa-miR-516a-3p	154	8:1:0	-16.9	-6.27	-10.62
lncGALM 3'500nt	hsa-miR-768-5p	169	8:1:1	-17.82	-7.22	-10.59
lncGALM 3'500nt	hsa-let-7e	256	8:1:1	-21	-10.7	-10.29
lncGALM 3'500nt	hsa-miR-658	103	8:1:1	-19	-8.7	-10.29
lncGALM 3'500nt	hsa-miR-877	148	8:1:0	-15.35	-5.21	-10.13
lncGALM 3'500nt	hsa-miR-516a-3p	132	8:0:0	-20.6	-10.49	-10.1
lncGALM 3'500nt	hsa-miR-661	254	8:1:1	-20.72	-10.62	-10.09
lncGALM 3'500nt	hsa-miR-509-3-5p	106	8:1:0	-15.4	-5.3	-10.09
lncGALM 3'500nt	hsa-miR-423-3p	242	8:1:1	-19.82	-9.77	-10.04
lncGALM 3'500nt	hsa-miR-330-3p	399	8:0:0	-17.45	-7.46	-9.98
lncGALM 3'500nt	hsa-miR-140-5p	293	8:0:1	-18.41	-8.63	-9.77
lncGALM 3'500nt	hsa-miR-1238	125	8:1:0	-19.62	-9.89	-9.72
lncGALM 3'500nt	hsa-miR-149	349	8:1:0	-18.8	-9.08	-9.71
lncGALM 3'500nt	hsa-miR-1267	105	8:1:1	-15.5	-5.79	-9.7
lncGALM 3'500nt	hsa-miR-511	140	8:1:1	-18.2	-8.53	-9.66
lncGALM 3'500nt	hsa-miR-1275	148	8:1:1	-14.8	-5.21	-9.58
lncGALM 3'500nt	hsa-miR-720	182	8:0:1	-20	-10.56	-9.43
lncGALM 3'500nt	hsa-miR-940	255	8:1:1	-20.1	-10.68	-9.41
lncGALM 3'500nt	hsa-miR-887	308	8:1:1	-17	-7.66	-9.33
lncGALM 3'500nt	hsa-miR-1197	280	8:1:0	-16.3	-7.04	-9.25
lncGALM 3'500nt	hsa-miR-1293	473	8:1:1	-16.8	-7.55	-9.24
lncGALM 3'500nt	hsa-miR-34a	109	8:1:1	-17.25	-8.05	-9.19
lncGALM 3'500nt	hsa-miR-153	243	8:1:1	-17.1	-7.98	-9.11
lncGALM 3'500nt	hsa-miR-601	172	8:1:1	-16.6	-7.78	-8.81
lncGALM 3'500nt	hsa-miR-526b	170	8:1:0	-15.9	-7.11	-8.78
lncGALM 3'500nt	hsa-miR-526a	170	8:1:0	-15.9	-7.11	-8.78
lncGALM 3'500nt	hsa-miR-520c-5p	170	8:1:0	-15.9	-7.11	-8.78
lncGALM 3'500nt	hsa-miR-518d-5p	170	8:1:0	-15.9	-7.11	-8.78
lncGALM 3'500nt	hsa-miR-330-3p	246	8:1:0	-18.43	-9.76	-8.66
lncGALM 3'500nt	hsa-miR-1234	205	8:1:1	-19.74	-11.19	-8.54
lncGALM 3'500nt	hsa-miR-572	182	8:1:1	-19	-10.56	-8.43
lncGALM 3'500nt	hsa-miR-212	241	8:1:1	-18.21	-9.8	-8.4
lncGALM 3'500nt	hsa-miR-630	314	8:1:1	-18.2	-9.84	-8.35
lncGALM 3'500nt	hsa-miR-513c	285	8:0:1	-14.79	-6.43	-8.35
lncGALM 3'500nt	hsa-miR-490-5p	383	8:1:1	-14.09	-5.82	-8.26
lncGALM 3'500nt	hsa-miR-1271	86	8:1:0	-15.79	-7.64	-8.14
lncGALM 3'500nt	hsa-miR-638	471	8:1:1	-15.87	-7.81	-8.05
lncGALM 3'500nt	hsa-miR-1182	142	8:0:0	-16.42	-8.37	-8.04
lncGALM 3'500nt	hsa-miR-640	250	8:1:1	-16.1	-8.15	-7.94
lncGALM 3'500nt	hsa-miR-24	243	8:1:1	-15.9	-7.98	-7.91
lncGALM 3'500nt	hsa-miR-588	85	8:1:0	-15.1	-7.2	-7.89
lncGALM 3'500nt	hsa-miR-184	307	8:1:0	-16.91	-9.06	-7.84
lncGALM 3'500nt	hsa-miR-526b	150	8:1:1	-14.1	-6.26	-7.83
lncGALM 3'500nt	hsa-miR-30e	388	8:0:1	-13.35	-5.55	-7.79
lncGALM 3'500nt	hsa-miR-30c	388	8:0:1	-13.33	-5.55	-7.77
lncGALM 3'500nt	hsa-miR-26a	296	8:1:0	-15.2	-7.42	-7.77
lncGALM 3'500nt	hsa-miR-552	296	8:1:1	-15.03	-7.42	-7.6
lncGALM 3'500nt	hsa-miR-650	257	8:1:1	-18.4	-10.8	-7.59
lncGALM 3'500nt	hsa-miR-765	303	8:1:1	-18	-10.41	-7.58
lncGALM 3'500nt	hsa-miR-1286	259	8:1:1	-17.7	-10.11	-7.58
lncGALM 3'500nt	hsa-miR-221	83	8:1:1	-14.8	-7.23	-7.56
lncGALM 3'500nt	hsa-miR-647	85	8:1:1	-14.73	-7.2	-7.52
lncGALM 3'500nt	hsa-miR-612	72	8:1:1	-20.7	-13.19	-7.5
lncGALM 3'500nt	hsa-miR-541	472	8:1:1	-14.94	-7.52	-7.41
lncGALM 3'500nt	hsa-miR-409-3p	313	8:1:1	-15.71	-8.3	-7.4
lncGALM 3'500nt	hsa-miR-509-5p	106	8:1:0	-12.71	-5.3	-7.4
lncGALM 3'500nt	hsa-miR-628-3p	269	8:0:1	-17.4	-10.01	-7.38
lncGALM 3'500nt	hsa-miR-647	208	8:1:1	-16.8	-9.43	-7.36
lncGALM 3'500nt	hsa-miR-33b	109	8:1:1	-15.4	-8.05	-7.34
lncGALM 3'500nt	hsa-miR-449a	109	8:1:1	-15.35	-8.05	-7.29
lncGALM 3'500nt	hsa-miR-644	351	8:1:1	-18.7	-11.43	-7.26
lncGALM 3'500nt	hsa-miR-630	139	8:1:0	-14.81	-7.62	-7.18
lncGALM 3'500nt	hsa-miR-211	197	8:1:1	-16.5	-9.33	-7.16
lncGALM 3'500nt	hsa-miR-1224-5p	101	8:1:0	-16.2	-9.03	-7.16
lncGALM 3'500nt	hsa-miR-129-5p	151	8:1:1	-14.3	-7.14	-7.15
lncGALM 3'500nt	hsa-miR-34a	260	8:1:1	-17.2	-10.09	-7.1
lncGALM 3'500nt	hsa-miR-498	247	8:1:1	-15.7	-8.6	-7.09
lncGALM 3'500nt	hsa-miR-1272	95	8:1:0	-14.4	-7.32	-7.07
lncGALM 3'500nt	hsa-miR-1321	177	8:1:0	-17.2	-10.13	-7.06
lncGALM 3'500nt	hsa-miR-1238	225	8:1:0	-22.1	-15.04	-7.05
lncGALM 3'500nt	hsa-miR-1251	65	8:1:1	-19.6	-12.58	-7.01
lncGALM 3'500nt	hsa-miR-132	241	8:1:1	-16.81	-9.8	-7
lncGALM 3'500nt	hsa-miR-524-3p	111	8:1:1	-16.99	-10	-6.98
lncGALM 3'500nt	hsa-miR-1184	58	8:1:1	-17.7	-10.73	-6.96
lncGALM 3'500nt	hsa-miR-600	326	8:1:0	-15.3	-8.47	-6.82
lncGALM 3'500nt	hsa-miR-450b-3p	99	8:1:1	-15.8	-8.98	-6.81
lncGALM 3'500nt	hsa-miR-342-5p	159	8:1:1	-14.4	-7.61	-6.78
lncGALM 3'500nt	hsa-miR-338-3p	56	8:1:0	-15.3	-8.54	-6.75
lncGALM 3'500nt	hsa-miR-542-5p	253	8:1:1	-17.2	-10.45	-6.74
lncGALM 3'500nt	hsa-miR-760	173	8:1:1	-15.81	-9.08	-6.72
lncGALM 3'500nt	hsa-miR-873	252	8:1:1	-17.1	-10.45	-6.64
lncGALM 3'500nt	hsa-miR-490-3p	358	8:1:0	-18.6	-12.06	-6.53
lncGALM 3'500nt	hsa-miR-143	166	8:1:0	-13.4	-6.94	-6.45
lncGALM 3'500nt	hsa-miR-646	54	8:1:0	-14.79	-8.36	-6.42
lncGALM 3'500nt	hsa-miR-448	324	8:1:1	-15.05	-8.64	-6.4
lncGALM 3'500nt	hsa-miR-485-5p	160	8:1:1	-14	-7.6	-6.39
lncGALM 3'500nt	hsa-miR-204	197	8:1:1	-15.7	-9.33	-6.36
lncGALM 3'500nt	hsa-miR-384	237	8:1:1	-15.7	-9.34	-6.35
lncGALM 3'500nt	hsa-miR-449b	109	8:1:1	-14.4	-8.05	-6.34
lncGALM 3'500nt	hsa-miR-218	210	8:1:1	-15.9	-9.58	-6.31
lncGALM 3'500nt	hsa-miR-124	398	8:1:1	-13.5	-7.19	-6.3
lncGALM 3'500nt	hsa-miR-1262	166	8:1:1	-13.2	-6.94	-6.25
lncGALM 3'500nt	hsa-miR-1306	194	8:1:1	-14.72	-8.47	-6.24
lncGALM 3'500nt	hsa-miR-1224-5p	318	8:1:0	-16.11	-9.87	-6.23
lncGALM 3'500nt	hsa-miR-220c	276	8:1:0	-15.7	-9.53	-6.16
lncGALM 3'500nt	hsa-miR-1266	114	8:1:1	-16	-9.88	-6.11
lncGALM 3'500nt	hsa-miR-639	181	8:1:1	-16.7	-10.59	-6.1
lncGALM 3'500nt	hsa-miR-148a	399	8:1:1	-13.42	-7.46	-5.95
lncGALM 3'500nt	hsa-miR-526b	104	8:1:1	-11.8	-5.85	-5.94
lncGALM 3'500nt	hsa-miR-1303	390	8:1:1	-10.11	-4.17	-5.93
lncGALM 3'500nt	hsa-miR-23a	277	8:1:0	-14.2	-8.27	-5.92
lncGALM 3'500nt	hsa-miR-660	197	8:1:0	-15.2	-9.33	-5.86
lncGALM 3'500nt	hsa-miR-493	231	8:1:1	-16.3	-10.44	-5.85
lncGALM 3'500nt	hsa-miR-675	220	8:1:1	-18.8	-12.94	-5.85
lncGALM 3'500nt	hsa-miR-22	61	8:1:1	-16.55	-10.7	-5.84
lncGALM 3'500nt	hsa-miR-605	200	8:1:1	-14.7	-8.87	-5.82
lncGALM 3'500nt	hsa-miR-502-5p	129	8:1:1	-17.9	-12.19	-5.7
lncGALM 3'500nt	hsa-miR-34c-5p	109	8:1:1	-13.7	-8.05	-5.64
lncGALM 3'500nt	hsa-miR-127-3p	251	8:1:1	-15.5	-9.89	-5.6
lncGALM 3'500nt	hsa-miR-766	114	8:1:0	-15.49	-9.88	-5.6
lncGALM 3'500nt	hsa-miR-525-5p	285	8:1:1	-12	-6.43	-5.56
lncGALM 3'500nt	hsa-miR-363	310	8:1:1	-13.87	-8.37	-5.49
lncGALM 3'500nt	hsa-miR-564	109	8:1:1	-13.5	-8.05	-5.44
lncGALM 3'500nt	hsa-miR-1205	309	8:1:0	-13.7	-8.29	-5.4
lncGALM 3'500nt	hsa-miR-1257	382	8:1:1	-11.21	-5.85	-5.35
lncGALM 3'500nt	hsa-miR-511	120	8:1:1	-15.3	-10.08	-5.21
lncGALM 3'500nt	hsa-miR-518a-3p	398	8:0:1	-12.4	-7.19	-5.2
lncGALM 3'500nt	hsa-miR-550	205	8:1:1	-16.39	-11.19	-5.19
lncGALM 3'500nt	hsa-miR-513c	115	8:1:0	-15.05	-9.88	-5.16
lncGALM 3'500nt	hsa-miR-23b	277	8:1:0	-13.41	-8.27	-5.13
lncGALM 3'500nt	hsa-miR-1205	181	8:1:1	-15.73	-10.59	-5.13
lncGALM 3'500nt	hsa-miR-1826	471	8:1:1	-12.94	-7.81	-5.12
lncGALM 3'500nt	hsa-miR-30a	388	8:0:1	-10.63	-5.55	-5.07
lncGALM 3'500nt	hsa-miR-552	213	8:1:0	-17.1	-12.04	-5.05
lncGALM 3'500nt	hsa-miR-1224-5p	162	8:1:1	-13.2	-8.15	-5.04
lncGALM 3'500nt	hsa-miR-378	122	8:1:0	-14.99	-9.96	-5.02
lncGALM 3'500nt	hsa-miR-513b	285	8:1:0	-11.39	-6.43	-4.95
lncGALM 3'500nt	hsa-miR-136	197	8:1:1	-14.2	-9.33	-4.86
lncGALM 3'500nt	hsa-miR-1301	324	8:1:1	-13.5	-8.64	-4.85
lncGALM 3'500nt	hsa-miR-1270	31	8:1:1	-15.4	-10.57	-4.82
lncGALM 3'500nt	hsa-miR-1256	109	8:1:1	-12.86	-8.05	-4.8
lncGALM 3'500nt	hsa-miR-1272	474	8:1:0	-12.3	-7.6	-4.69
lncGALM 3'500nt	hsa-miR-517a	311	8:1:1	-12.79	-8.09	-4.69
lncGALM 3'500nt	hsa-miR-517c	311	8:1:1	-12.79	-8.09	-4.69
lncGALM 3'500nt	hsa-miR-1255b	321	8:1:1	-13.93	-9.27	-4.65
lncGALM 3'500nt	hsa-miR-513a-5p	285	8:1:1	-11.09	-6.43	-4.65
lncGALM 3'500nt	hsa-miR-484	239	8:1:1	-14.3	-9.67	-4.62
lncGALM 3'500nt	hsa-miR-432	33	8:1:1	-16	-11.39	-4.6
lncGALM 3'500nt	hsa-miR-518e	397	8:0:1	-11.3	-6.71	-4.58
lncGALM 3'500nt	hsa-miR-516a-5p	170	8:1:0	-11.7	-7.11	-4.58
lncGALM 3'500nt	hsa-miR-453	290	8:1:1	-13.6	-9.1	-4.49
lncGALM 3'500nt	hsa-miR-361-5p	236	8:1:1	-13.8	-9.34	-4.45
lncGALM 3'500nt	hsa-miR-576-3p	321	8:1:0	-13.7	-9.27	-4.42
lncGALM 3'500nt	hsa-miR-675	320	8:1:1	-13.62	-9.22	-4.39
lncGALM 3'500nt	hsa-miR-449a	260	8:1:1	-14.46	-10.09	-4.36
lncGALM 3'500nt	hsa-miR-766	58	8:1:0	-15.1	-10.73	-4.36
lncGALM 3'500nt	hsa-miR-518d-3p	398	8:0:1	-11.5	-7.19	-4.3
lncGALM 3'500nt	hsa-miR-558	108	8:1:1	-12.2	-7.93	-4.26
lncGALM 3'500nt	hsa-miR-199b-5p	195	8:1:1	-12.9	-8.66	-4.23
lncGALM 3'500nt	hsa-miR-574-5p	43	8:1:1	-13.8	-9.57	-4.22
lncGALM 3'500nt	hsa-miR-1289	315	8:1:1	-14.31	-10.12	-4.18
lncGALM 3'500nt	hsa-miR-513a-5p	277	8:1:0	-12.4	-8.27	-4.12
lncGALM 3'500nt	hsa-miR-513b	277	8:1:0	-12.4	-8.27	-4.12
lncGALM 3'500nt	hsa-miR-873	111	8:1:0	-14.09	-10	-4.08
lncGALM 3'500nt	hsa-miR-1251	58	8:1:1	-14.8	-10.73	-4.06
lncGALM 3'500nt	hsa-miR-629	141	8:1:1	-12.51	-8.45	-4.05
lncGALM 3'500nt	hsa-miR-1208	107	8:1:1	-10.79	-6.76	-4.02
lncGALM 3'500nt	hsa-miR-200c	313	8:1:0	-12.3	-8.3	-3.99
lncGALM 3'500nt	hsa-miR-96	111	8:1:1	-14	-10	-3.99
lncGALM 3'500nt	hsa-miR-609	158	8:1:1	-12.1	-8.12	-3.97
lncGALM 3'500nt	hsa-miR-491-5p	102	8:1:1	-12.99	-9.01	-3.97
lncGALM 3'500nt	hsa-miR-373	294	8:1:0	-12.5	-8.54	-3.95
lncGALM 3'500nt	hsa-miR-520e	294	8:1:0	-12.5	-8.54	-3.95
lncGALM 3'500nt	hsa-miR-1293	144	8:1:1	-12.8	-8.85	-3.94
lncGALM 3'500nt	hsa-miR-573	381	8:1:1	-9.6	-5.67	-3.92
lncGALM 3'500nt	hsa-miR-422a	122	8:1:0	-13.8	-9.96	-3.83
lncGALM 3'500nt	hsa-miR-136	82	8:0:1	-12.1	-8.27	-3.82
lncGALM 3'500nt	hsa-miR-518c	398	8:0:1	-11	-7.19	-3.8
lncGALM 3'500nt	hsa-miR-34c-5p	260	8:1:1	-13.9	-10.09	-3.8
lncGALM 3'500nt	hsa-miR-525-3p	111	8:1:1	-13.79	-10	-3.78
lncGALM 3'500nt	hsa-miR-520a-5p	285	8:1:1	-10.2	-6.43	-3.76
lncGALM 3'500nt	hsa-miR-520d-3p	294	8:1:0	-12.3	-8.54	-3.75
lncGALM 3'500nt	hsa-miR-526b	356	8:0:1	-16.3	-12.64	-3.65
lncGALM 3'500nt	hsa-miR-302a	294	8:1:0	-12.2	-8.54	-3.65
lncGALM 3'500nt	hsa-miR-1184	16	8:1:1	-14.2	-10.58	-3.61
lncGALM 3'500nt	hsa-miR-566	347	8:1:1	-12.9	-9.31	-3.58
lncGALM 3'500nt	hsa-miR-877	32	8:1:1	-14.6	-11.01	-3.58
lncGALM 3'500nt	hsa-miR-449b	260	8:1:1	-13.66	-10.09	-3.56
lncGALM 3'500nt	hsa-miR-523	398	8:1:1	-10.75	-7.19	-3.55
lncGALM 3'500nt	hsa-miR-518b	398	8:0:1	-10.75	-7.19	-3.55
lncGALM 3'500nt	hsa-miR-371-3p	185	8:1:0	-13.25	-9.69	-3.55
lncGALM 3'500nt	hsa-miR-199a-5p	195	8:1:1	-12.2	-8.66	-3.53
lncGALM 3'500nt	hsa-miR-510	255	8:1:1	-14.2	-10.68	-3.51
lncGALM 3'500nt	hsa-miR-409-3p	160	8:1:1	-11.1	-7.6	-3.49
lncGALM 3'500nt	hsa-miR-193a-3p	64	8:1:1	-16	-12.5	-3.49
lncGALM 3'500nt	hsa-miR-216a	238	8:1:1	-13.09	-9.6	-3.48
lncGALM 3'500nt	hsa-miR-96	86	8:1:1	-11.1	-7.64	-3.45
lncGALM 3'500nt	hsa-miR-323-5p	350	8:1:1	-13.31	-9.87	-3.43
lncGALM 3'500nt	hsa-miR-518f	398	8:0:1	-10.61	-7.19	-3.41
lncGALM 3'500nt	hsa-miR-345	188	8:1:1	-12.23	-8.87	-3.35
lncGALM 3'500nt	hsa-miR-877	322	8:1:1	-12.3	-8.95	-3.34
lncGALM 3'500nt	hsa-miR-1304	162	8:1:1	-11.5	-8.15	-3.34
lncGALM 3'500nt	hsa-miR-552	323	8:0:1	-12.2	-8.86	-3.33
lncGALM 3'500nt	hsa-miR-1290	291	8:1:1	-12.1	-8.82	-3.27
lncGALM 3'500nt	hsa-miR-609	141	8:1:1	-11.6	-8.45	-3.14
lncGALM 3'500nt	hsa-miR-490-3p	385	8:1:1	-8.71	-5.57	-3.13
lncGALM 3'500nt	hsa-miR-516a-5p	115	8:1:0	-13	-9.88	-3.11
lncGALM 3'500nt	hsa-miR-338-5p	363	8:1:1	-14.6	-11.5	-3.09
lncGALM 3'500nt	hsa-miR-302c	294	8:1:0	-11.6	-8.54	-3.05
lncGALM 3'500nt	hsa-miR-196b	232	8:1:1	-13.6	-10.57	-3.02
lncGALM 3'500nt	hsa-miR-101	398	8:1:1	-10.2	-7.19	-3
lncGALM 3'500nt	hsa-miR-562	55	8:1:1	-11.47	-8.47	-2.99
lncGALM 3'500nt	hsa-miR-196b	351	8:1:1	-14.4	-11.43	-2.96
lncGALM 3'500nt	hsa-miR-1294	176	8:1:1	-13	-10.05	-2.94
lncGALM 3'500nt	hsa-miR-129-5p	483	8:1:1	-9	-6.07	-2.93
lncGALM 3'500nt	hsa-miR-1264	341	8:1:1	-11.73	-8.81	-2.91
lncGALM 3'500nt	hsa-miR-1233	314	8:1:1	-12.76	-9.84	-2.91
lncGALM 3'500nt	hsa-miR-185	30	8:1:1	-13.1	-10.18	-2.91
lncGALM 3'500nt	hsa-miR-1205	105	8:1:1	-8.7	-5.79	-2.9
lncGALM 3'500nt	hsa-miR-1208	241	8:1:1	-12.7	-9.8	-2.89
lncGALM 3'500nt	hsa-miR-558	159	8:1:1	-10.5	-7.61	-2.88
lncGALM 3'500nt	hsa-miR-1245	293	8:1:0	-11.5	-8.63	-2.86
lncGALM 3'500nt	hsa-miR-768-5p	149	8:1:0	-8.1	-5.23	-2.86
lncGALM 3'500nt	hsa-miR-26b	296	8:1:0	-10.28	-7.42	-2.85
lncGALM 3'500nt	hsa-miR-539	100	8:1:1	-11.8	-8.94	-2.85
lncGALM 3'500nt	hsa-miR-488	265	8:0:1	-13	-10.18	-2.81
lncGALM 3'500nt	hsa-miR-526b	115	8:1:1	-12.6	-9.88	-2.71
lncGALM 3'500nt	hsa-miR-372	186	8:1:1	-12.7	-9.99	-2.7
lncGALM 3'500nt	hsa-miR-125b	235	8:1:1	-13.47	-10.77	-2.69
lncGALM 3'500nt	hsa-miR-1321	28	8:0:1	-14.7	-12.02	-2.67
lncGALM 3'500nt	hsa-miR-1294	27	8:1:0	-13.9	-11.23	-2.66
lncGALM 3'500nt	hsa-miR-586	110	8:1:1	-13	-10.39	-2.6
lncGALM 3'500nt	hsa-miR-573	296	8:1:0	-10	-7.42	-2.57
lncGALM 3'500nt	hsa-miR-1827	262	8:1:1	-12.7	-10.12	-2.57
lncGALM 3'500nt	hsa-miR-1201	83	8:1:1	-9.8	-7.23	-2.56
lncGALM 3'500nt	hsa-miR-1308	274	8:1:1	-12.9	-10.34	-2.55
lncGALM 3'500nt	hsa-miR-548k	398	8:0:1	-9.72	-7.19	-2.52
lncGALM 3'500nt	hsa-miR-520a-3p	294	8:1:0	-11	-8.54	-2.45
lncGALM 3'500nt	hsa-miR-571	352	8:1:0	-14.5	-12.05	-2.44
lncGALM 3'500nt	hsa-miR-656	393	8:1:1	-6.7	-4.28	-2.41
lncGALM 3'500nt	hsa-miR-493	175	8:1:0	-12.3	-9.88	-2.41
lncGALM 3'500nt	hsa-miR-219-1-3p	166	8:1:1	-9.3	-6.94	-2.35
lncGALM 3'500nt	hsa-miR-452	37	8:1:1	-13.5	-11.15	-2.34
lncGALM 3'500nt	hsa-miR-765	31	8:1:1	-12.9	-10.57	-2.32
lncGALM 3'500nt	hsa-miR-183	398	8:1:1	-9.5	-7.19	-2.3
lncGALM 3'500nt	hsa-miR-1248	127	8:1:1	-14.4	-12.15	-2.24
lncGALM 3'500nt	hsa-miR-579	277	8:1:1	-10.5	-8.27	-2.22
lncGALM 3'500nt	hsa-miR-483-5p	255	8:1:1	-12.9	-10.68	-2.21
lncGALM 3'500nt	hsa-miR-557	226	8:1:0	-16.7	-14.49	-2.2
lncGALM 3'500nt	hsa-miR-770-5p	56	8:1:1	-10.72	-8.54	-2.17
lncGALM 3'500nt	hsa-miR-526b	34	8:1:1	-13.3	-11.21	-2.08
lncGALM 3'500nt	hsa-miR-1289	300	8:1:1	-10.5	-8.42	-2.07
lncGALM 3'500nt	hsa-miR-1226	362	8:1:1	-13.6	-11.54	-2.05
lncGALM 3'500nt	hsa-miR-133a	187	8:1:1	-12.1	-10.06	-2.03
lncGALM 3'500nt	hsa-miR-137	38	8:0:0	-13.2	-11.2	-1.99
lncGALM 3'500nt	hsa-miR-30d	388	8:0:1	-7.53	-5.55	-1.97
lncGALM 3'500nt	hsa-miR-539	302	8:1:1	-11.3	-9.33	-1.96
lncGALM 3'500nt	hsa-miR-942	153	8:1:0	-8.69	-6.72	-1.96
lncGALM 3'500nt	hsa-miR-581	137	8:1:1	-10.96	-9.01	-1.94
lncGALM 3'500nt	hsa-miR-935	438	8:1:0	-19.4	-17.48	-1.91
lncGALM 3'500nt	hsa-miR-1296	187	8:1:1	-11.95	-10.06	-1.88
lncGALM 3'500nt	hsa-miR-33a	196	8:1:1	-11.2	-9.32	-1.87
lncGALM 3'500nt	hsa-miR-1278	396	8:1:1	-7.9	-6.05	-1.84
lncGALM 3'500nt	hsa-miR-520c-3p	294	8:1:0	-10.37	-8.54	-1.82
lncGALM 3'500nt	hsa-miR-1274b	406	8:1:0	-14.8	-13	-1.8
lncGALM 3'500nt	hsa-miR-521	397	8:1:0	-8.5	-6.71	-1.78
lncGALM 3'500nt	hsa-miR-1297	296	8:1:0	-9.2	-7.42	-1.77
lncGALM 3'500nt	hsa-miR-942	127	8:1:1	-13.9	-12.15	-1.74
lncGALM 3'500nt	hsa-miR-506	398	8:1:1	-8.9	-7.19	-1.7
lncGALM 3'500nt	hsa-miR-125a-5p	235	8:1:1	-12.4	-10.77	-1.62
lncGALM 3'500nt	hsa-miR-1200	311	8:1:1	-9.7	-8.09	-1.6
lncGALM 3'500nt	hsa-miR-200b	313	8:1:0	-9.9	-8.3	-1.59
lncGALM 3'500nt	hsa-miR-621	270	8:1:0	-11.8	-10.2	-1.59
lncGALM 3'500nt	hsa-miR-1270	218	8:1:1	-15.7	-14.11	-1.58
lncGALM 3'500nt	hsa-miR-1246	382	8:1:1	-7.4	-5.85	-1.54
lncGALM 3'500nt	hsa-miR-1321	145	8:1:1	-10.3	-8.81	-1.48
lncGALM 3'500nt	hsa-miR-1255a	321	8:1:1	-10.73	-9.27	-1.45
lncGALM 3'500nt	hsa-miR-143	385	8:1:1	-7.02	-5.57	-1.44
lncGALM 3'500nt	hsa-miR-518e	409	8:1:1	-15.9	-14.46	-1.43
lncGALM 3'500nt	hsa-miR-548d-5p	398	8:1:1	-8.61	-7.19	-1.41
lncGALM 3'500nt	hsa-miR-873	233	8:1:1	-12.01	-10.6	-1.4
lncGALM 3'500nt	hsa-miR-135a	468	8:1:1	-9	-7.7	-1.29
lncGALM 3'500nt	hsa-miR-135b	468	8:1:1	-9	-7.7	-1.29
lncGALM 3'500nt	hsa-miR-548b-3p	361	8:1:0	-12.8	-11.52	-1.27
lncGALM 3'500nt	hsa-miR-23a	197	8:1:1	-10.61	-9.33	-1.27
lncGALM 3'500nt	hsa-miR-597	211	8:1:1	-12.6	-11.33	-1.26
lncGALM 3'500nt	hsa-miR-1179	396	8:1:1	-7.3	-6.05	-1.24
lncGALM 3'500nt	hsa-let-7d	352	8:1:1	-13.28	-12.05	-1.22
lncGALM 3'500nt	hsa-miR-876-5p	120	8:1:1	-11.3	-10.08	-1.21
lncGALM 3'500nt	hsa-miR-520b	294	8:1:0	-9.7	-8.54	-1.15
lncGALM 3'500nt	hsa-miR-196a	232	8:1:1	-11.7	-10.57	-1.12
lncGALM 3'500nt	hsa-miR-522	294	8:1:1	-9.61	-8.54	-1.06
lncGALM 3'500nt	hsa-miR-219-2-3p	46	8:1:0	-10.82	-9.76	-1.05
lncGALM 3'500nt	hsa-miR-544	136	8:1:0	-10.1	-9.06	-1.03
lncGALM 3'500nt	hsa-miR-664	378	8:1:0	-9.2	-8.19	-1
lncGALM 3'500nt	hsa-miR-432	355	8:1:1	-13.71	-12.71	-0.99
lncGALM 3'500nt	hsa-miR-30d	217	8:1:1	-14.99	-13.99	-0.99
lncGALM 3'500nt	hsa-miR-1278	243	8:1:1	-8.96	-7.98	-0.97
lncGALM 3'500nt	hsa-miR-10a	312	8:1:1	-9.1	-8.14	-0.95
lncGALM 3'500nt	hsa-miR-10b	312	8:1:1	-9.1	-8.14	-0.95
lncGALM 3'500nt	hsa-miR-573	31	8:1:0	-11.5	-10.57	-0.92
lncGALM 3'500nt	hsa-miR-331-3p	181	8:1:0	-11.5	-10.59	-0.9
lncGALM 3'500nt	hsa-miR-224	398	8:1:1	-8	-7.19	-0.8
lncGALM 3'500nt	hsa-miR-554	342	8:1:1	-10.8	-10.02	-0.77
lncGALM 3'500nt	hsa-miR-101	240	8:1:1	-10.7	-9.96	-0.73
lncGALM 3'500nt	hsa-miR-568	391	8:1:0	-4.9	-4.17	-0.72
lncGALM 3'500nt	hsa-miR-219-5p	290	8:1:0	-9.8	-9.1	-0.69
lncGALM 3'500nt	hsa-miR-522	275	8:1:1	-10.44	-9.81	-0.62
lncGALM 3'500nt	hsa-miR-29a	199	8:1:1	-10.1	-9.47	-0.62
lncGALM 3'500nt	hsa-miR-216a	340	8:1:0	-7.93	-7.31	-0.61
lncGALM 3'500nt	hsa-miR-302b	294	8:1:0	-9.1	-8.54	-0.55
lncGALM 3'500nt	hsa-miR-1322	92	8:1:1	-8.1	-7.55	-0.54
lncGALM 3'500nt	hsa-let-7g	352	8:1:1	-12.59	-12.05	-0.53
lncGALM 3'500nt	hsa-miR-382	294	8:1:1	-9.06	-8.54	-0.51
lncGALM 3'500nt	hsa-miR-302d	294	8:1:0	-9	-8.54	-0.45
lncGALM 3'500nt	hsa-miR-133b	187	8:1:1	-10.5	-10.06	-0.43
lncGALM 3'500nt	hsa-miR-129-3p	426	8:1:0	-18.3	-17.88	-0.41
lncGALM 3'500nt	hsa-miR-219-2-3p	314	8:1:1	-10.2	-9.84	-0.35
lncGALM 3'500nt	hsa-miR-145	81	8:1:1	-10.5	-10.17	-0.32
lncGALM 3'500nt	hsa-miR-23b	197	8:1:1	-9.61	-9.33	-0.27
lncGALM 3'500nt	hsa-miR-337-3p	367	8:1:1	-13.8	-13.55	-0.24
lncGALM 3'500nt	hsa-miR-1200	344	8:1:1	-10.05	-9.83	-0.21
lncGALM 3'500nt	hsa-miR-382	407	8:1:1	-13.45	-13.27	-0.17
lncGALM 3'500nt	hsa-miR-586	382	8:1:1	-6	-5.85	-0.14
lncGALM 3'500nt	hsa-miR-708	54	8:1:0	-8.5	-8.36	-0.13
lncGALM 3'500nt	hsa-miR-590-3p	394	8:1:1	-4.9	-4.77	-0.12
lncGALM 3'500nt	hsa-miR-124	262	8:1:1	-10.2	-10.12	-0.074
lncGALM 3'500nt	hsa-miR-196a	351	8:1:1	-11.5	-11.43	-0.064
lncGALM 3'500nt	hsa-let-7f	352	8:1:1	-12.1	-12.05	-0.045
lncGALM 3'500nt	hsa-let-7i	352	8:1:1	-12.1	-12.05	-0.045
lncGALM 3'500nt	hsa-miR-644	39	8:1:1	-11.3	-11.26	-0.038
lncGALM 3'500nt	hsa-miR-628-3p	234	8:1:1	-11.37	-11.33	-0.034
lncGALM 3'500nt	hsa-miR-519c-5p	356	8:1:1	-12.6	-12.64	0.046
lncGALM 3'500nt	hsa-miR-519b-5p	356	8:1:1	-12.6	-12.64	0.046
lncGALM 3'500nt	hsa-miR-876-5p	315	8:1:1	-10.03	-10.12	0.099
lncGALM 3'500nt	hsa-miR-299-5p	290	8:1:1	-9	-9.1	0.1
lncGALM 3'500nt	hsa-miR-340	401	8:1:1	-11	-11.17	0.17
lncGALM 3'500nt	hsa-miR-429	313	8:1:1	-8.1	-8.3	0.2
lncGALM 3'500nt	hsa-miR-582-5p	324	8:1:0	-8.4	-8.64	0.24
lncGALM 3'500nt	hsa-miR-518d-3p	410	8:1:1	-14.2	-14.45	0.25
lncGALM 3'500nt	hsa-miR-548j	398	8:1:1	-6.91	-7.19	0.28
lncGALM 3'500nt	hsa-miR-548b-5p	398	8:1:1	-6.9	-7.19	0.29
lncGALM 3'500nt	hsa-miR-518e	427	8:1:1	-17.46	-17.76	0.3
lncGALM 3'500nt	hsa-miR-876-5p	140	8:1:1	-8.21	-8.53	0.32
lncGALM 3'500nt	hsa-miR-651	94	8:1:1	-7	-7.32	0.32
lncGALM 3'500nt	hsa-miR-518c	410	8:1:1	-14.1	-14.45	0.35
lncGALM 3'500nt	hsa-miR-1178	470	8:1:0	-7.4	-7.77	0.37
lncGALM 3'500nt	hsa-miR-140-5p	26	8:1:0	-10.5	-10.88	0.38
lncGALM 3'500nt	hsa-miR-1208	406	8:1:0	-12.6	-13	0.4
lncGALM 3'500nt	hsa-miR-526a	356	8:1:1	-12.2	-12.64	0.44
lncGALM 3'500nt	hsa-miR-520c-5p	356	8:1:1	-12.2	-12.64	0.44
lncGALM 3'500nt	hsa-miR-518d-5p	356	8:1:1	-12.2	-12.64	0.44
lncGALM 3'500nt	hsa-miR-936	448	8:1:1	-16.9	-17.35	0.45
lncGALM 3'500nt	hsa-miR-518a-3p	428	8:1:1	-18.7	-19.2	0.5
lncGALM 3'500nt	hsa-miR-539	317	8:1:1	-9.41	-9.91	0.5
lncGALM 3'500nt	hsa-miR-1285	102	8:1:1	-8.5	-9.01	0.51
lncGALM 3'500nt	hsa-miR-1826	335	8:1:1	-7.7	-8.31	0.61
lncGALM 3'500nt	hsa-miR-484	282	8:1:1	-7.05	-7.66	0.61
lncGALM 3'500nt	hsa-miR-455-5p	211	8:1:0	-10.7	-11.33	0.63
lncGALM 3'500nt	hsa-miR-548c-5p	398	8:1:1	-6.43	-7.19	0.76
lncGALM 3'500nt	hsa-miR-613	232	8:1:1	-9.75	-10.57	0.82
lncGALM 3'500nt	hsa-miR-140-3p	433	8:1:1	-16.7	-17.55	0.85
lncGALM 3'500nt	hsa-miR-938	346	8:1:1	-8.52	-9.4	0.88
lncGALM 3'500nt	hsa-miR-30e	217	8:1:1	-13.1	-13.99	0.89
lncGALM 3'500nt	hsa-miR-924	97	8:1:1	-8.9	-9.86	0.96
lncGALM 3'500nt	hsa-let-7a	352	8:1:1	-11.08	-12.05	0.97
lncGALM 3'500nt	hsa-let-7c	352	8:1:1	-11.08	-12.05	0.97
lncGALM 3'500nt	hsa-miR-1261	304	8:1:1	-9.89	-10.91	1.02
lncGALM 3'500nt	hsa-miR-548l	230	8:1:1	-11.25	-12.31	1.06
lncGALM 3'500nt	hsa-miR-29c	199	8:1:1	-8.4	-9.47	1.07
lncGALM 3'500nt	hsa-miR-624	264	8:1:1	-8.76	-9.89	1.13
lncGALM 3'500nt	hsa-miR-223	468	8:1:1	-6.55	-7.7	1.15
lncGALM 3'500nt	hsa-miR-33b	40	8:1:0	-10.02	-11.21	1.19
lncGALM 3'500nt	hsa-let-7b	352	8:1:1	-10.78	-12.05	1.27
lncGALM 3'500nt	hsa-miR-550	414	8:1:1	-16.9	-18.24	1.34
lncGALM 3'500nt	hsa-miR-338-3p	253	8:1:0	-9.1	-10.45	1.35
lncGALM 3'500nt	hsa-miR-1264	370	8:1:1	-9.61	-10.98	1.37
lncGALM 3'500nt	hsa-miR-190b	214	8:1:1	-10.03	-11.44	1.41
lncGALM 3'500nt	hsa-miR-1237	59	8:1:1	-9.2	-10.64	1.44
lncGALM 3'500nt	hsa-miR-337-5p	54	8:1:1	-6.85	-8.36	1.51
lncGALM 3'500nt	hsa-miR-142-3p	44	8:1:1	-8.07	-9.6	1.53
lncGALM 3'500nt	hsa-miR-362-5p	358	8:1:1	-10.52	-12.06	1.54
lncGALM 3'500nt	hsa-miR-299-3p	319	8:1:1	-8.1	-9.78	1.68
lncGALM 3'500nt	hsa-miR-876-3p	175	8:1:1	-8.2	-9.88	1.68
lncGALM 3'500nt	hsa-miR-19a	219	8:1:1	-12.6	-14.29	1.69
lncGALM 3'500nt	hsa-miR-19b	219	8:1:1	-12.6	-14.29	1.69
lncGALM 3'500nt	hsa-miR-129-3p	440	8:1:0	-17.5	-19.21	1.71
lncGALM 3'500nt	hsa-miR-410	365	8:1:1	-11.7	-13.44	1.74
lncGALM 3'500nt	hsa-miR-15b	443	8:1:1	-17.7	-19.46	1.76
lncGALM 3'500nt	hsa-miR-335	245	8:1:1	-8.3	-10.09	1.79
lncGALM 3'500nt	hsa-miR-548m	263	8:1:1	-8.15	-9.96	1.81
lncGALM 3'500nt	hsa-miR-607	344	8:1:1	-8	-9.83	1.83
lncGALM 3'500nt	hsa-miR-30a	217	8:1:1	-12.02	-13.99	1.97
lncGALM 3'500nt	hsa-miR-548i	398	8:1:1	-5.21	-7.19	1.98
lncGALM 3'500nt	hsa-miR-876-3p	26	8:1:1	-8.9	-10.88	1.98
lncGALM 3'500nt	hsa-miR-29b	199	8:1:1	-7.4	-9.47	2.07
lncGALM 3'500nt	hsa-miR-30b	217	8:1:1	-11.91	-13.99	2.08
lncGALM 3'500nt	hsa-miR-518f	410	8:1:1	-12.3	-14.45	2.15
lncGALM 3'500nt	hsa-miR-518b	410	8:1:1	-12.3	-14.45	2.15
lncGALM 3'500nt	hsa-miR-520a-5p	57	8:1:1	-8.7	-10.92	2.22
lncGALM 3'500nt	hsa-miR-525-5p	57	8:1:1	-8.7	-10.92	2.22
lncGALM 3'500nt	hsa-miR-518e	441	8:1:1	-16.75	-19.07	2.32
lncGALM 3'500nt	hsa-miR-584	38	8:1:1	-8.81	-11.2	2.39
lncGALM 3'500nt	hsa-miR-92a	428	8:1:0	-16.8	-19.2	2.4
lncGALM 3'500nt	hsa-miR-199a-3p	448	8:1:1	-14.9	-17.35	2.45
lncGALM 3'500nt	hsa-miR-199b-3p	448	8:1:1	-14.9	-17.35	2.45
lncGALM 3'500nt	hsa-miR-30c	217	8:1:1	-11.51	-13.99	2.48
lncGALM 3'500nt	hsa-miR-380	455	8:1:0	-11.8	-14.31	2.51
lncGALM 3'500nt	hsa-miR-98	352	8:1:1	-9.5	-12.05	2.55
lncGALM 3'500nt	hsa-miR-1279	276	8:1:1	-6.9	-9.53	2.63
lncGALM 3'500nt	hsa-miR-137	136	8:1:1	-6.31	-9.06	2.75
lncGALM 3'500nt	hsa-miR-16	443	8:1:1	-16.7	-19.46	2.76
lncGALM 3'500nt	hsa-miR-126	422	8:1:1	-17.3	-20.07	2.77
lncGALM 3'500nt	hsa-miR-620	31	8:1:1	-7.7	-10.57	2.87
lncGALM 3'500nt	hsa-miR-548a-5p	398	8:1:1	-4.31	-7.19	2.88
lncGALM 3'500nt	hsa-miR-548h	398	8:1:1	-4.3	-7.19	2.89
lncGALM 3'500nt	hsa-miR-147b	415	8:1:1	-15.6	-18.52	2.92
lncGALM 3'500nt	hsa-miR-1234	52	8:1:1	-6.9	-9.83	2.93
lncGALM 3'500nt	hsa-miR-190	214	8:1:1	-8.5	-11.44	2.94
lncGALM 3'500nt	hsa-miR-545	362	8:1:1	-8.59	-11.54	2.95
lncGALM 3'500nt	hsa-miR-628-5p	218	8:1:0	-11.15	-14.11	2.96
lncGALM 3'500nt	hsa-miR-935	424	8:1:0	-14.8	-17.77	2.97
lncGALM 3'500nt	hsa-miR-34b	451	8:1:0	-14.1	-17.11	3.01
lncGALM 3'500nt	hsa-miR-516b	356	8:1:1	-9.6	-12.64	3.04
lncGALM 3'500nt	hsa-miR-302e	294	8:1:0	-5.4	-8.54	3.14
lncGALM 3'500nt	hsa-miR-297	458	8:1:1	-11.41	-14.59	3.18
lncGALM 3'500nt	hsa-miR-518a-3p	442	8:1:1	-15.97	-19.17	3.2
lncGALM 3'500nt	hsa-miR-384	368	8:1:0	-9.19	-12.41	3.22
lncGALM 3'500nt	hsa-miR-96	428	8:1:1	-15.8	-19.2	3.4
lncGALM 3'500nt	hsa-miR-581	464	8:1:1	-5.9	-9.31	3.41
lncGALM 3'500nt	hsa-miR-518d-3p	428	8:1:1	-15.76	-19.2	3.44
lncGALM 3'500nt	hsa-miR-204	183	8:1:1	-7.6	-11.09	3.49
lncGALM 3'500nt	hsa-miR-211	183	8:1:1	-7.6	-11.09	3.49
lncGALM 3'500nt	hsa-miR-220c	431	8:1:1	-14.3	-17.82	3.52
lncGALM 3'500nt	hsa-miR-105	410	8:0:1	-10.86	-14.45	3.59
lncGALM 3'500nt	hsa-miR-592	15	8:1:1	-7.2	-10.79	3.59
lncGALM 3'500nt	hsa-miR-592	415	8:0:1	-14.8	-18.52	3.72
lncGALM 3'500nt	hsa-miR-613	315	8:1:1	-6.4	-10.12	3.72
lncGALM 3'500nt	hsa-miR-1285	72	8:1:0	-9.4	-13.19	3.79
lncGALM 3'500nt	hsa-miR-590-3p	340	8:1:1	-3.51	-7.31	3.8
lncGALM 3'500nt	hsa-miR-188-3p	434	8:1:0	-13.9	-17.71	3.81
lncGALM 3'500nt	hsa-miR-411	447	8:1:1	-13.4	-17.38	3.98
lncGALM 3'500nt	hsa-miR-142-3p	39	8:1:1	-7.23	-11.26	4.03
lncGALM 3'500nt	hsa-miR-153	47	8:1:0	-5.59	-9.67	4.08
lncGALM 3'500nt	hsa-miR-330-3p	429	8:1:0	-14.3	-18.41	4.11
lncGALM 3'500nt	hsa-miR-518d-3p	442	8:1:1	-15.05	-19.17	4.12
lncGALM 3'500nt	hsa-miR-186	398	8:1:1	-3.05	-7.19	4.14
lncGALM 3'500nt	hsa-miR-33a	40	8:1:1	-7.06	-11.21	4.15
lncGALM 3'500nt	hsa-miR-1246	378	8:1:1	-4	-8.19	4.19
lncGALM 3'500nt	hsa-miR-590-3p	465	8:1:0	-3.76	-8.04	4.28
lncGALM 3'500nt	hsa-miR-1283	234	8:1:1	-7	-11.33	4.33
lncGALM 3'500nt	hsa-miR-610	414	8:1:1	-13.9	-18.24	4.34
lncGALM 3'500nt	hsa-miR-1283	365	8:1:1	-9.1	-13.44	4.34
lncGALM 3'500nt	hsa-miR-92b	428	8:1:0	-14.8	-19.2	4.4
lncGALM 3'500nt	hsa-miR-302f	38	8:1:0	-6.8	-11.2	4.4
lncGALM 3'500nt	hsa-miR-518a-3p	410	8:1:1	-10.04	-14.45	4.41
lncGALM 3'500nt	hsa-miR-582-3p	294	8:1:1	-4.1	-8.54	4.44
lncGALM 3'500nt	hsa-miR-450b-3p	454	8:1:1	-12.2	-16.65	4.45
lncGALM 3'500nt	hsa-miR-516a-5p	356	8:1:1	-8.1	-12.64	4.54
lncGALM 3'500nt	hsa-miR-92a	442	8:1:1	-14.6	-19.17	4.57
lncGALM 3'500nt	hsa-miR-548k	428	8:1:1	-14.6	-19.2	4.6
lncGALM 3'500nt	hsa-miR-548k	442	8:1:1	-14.5	-19.17	4.67
lncGALM 3'500nt	hsa-miR-141	408	8:1:0	-9.1	-13.88	4.78
lncGALM 3'500nt	hsa-miR-1283	432	8:1:1	-12.71	-17.54	4.83
lncGALM 3'500nt	hsa-miR-9	464	8:1:1	-4.41	-9.31	4.9
lncGALM 3'500nt	hsa-miR-25	428	8:1:0	-14.3	-19.2	4.9
lncGALM 3'500nt	hsa-miR-1267	404	8:1:0	-8.1	-13.18	5.08
lncGALM 3'500nt	hsa-miR-421	449	8:1:0	-13.3	-18.43	5.13
lncGALM 3'500nt	hsa-miR-15a	443	8:1:1	-14.3	-19.46	5.16
lncGALM 3'500nt	hsa-miR-367	442	8:1:1	-14	-19.17	5.17
lncGALM 3'500nt	hsa-miR-561	230	8:1:0	-7.07	-12.31	5.24
lncGALM 3'500nt	hsa-miR-497	443	8:1:1	-14.2	-19.46	5.26
lncGALM 3'500nt	hsa-miR-518b	442	8:1:1	-13.9	-19.17	5.27
lncGALM 3'500nt	hsa-miR-518c	428	8:1:1	-13.86	-19.2	5.34
lncGALM 3'500nt	hsa-miR-198	402	8:1:1	-6.6	-11.94	5.34
lncGALM 3'500nt	hsa-miR-576-3p	213	8:1:1	-6.7	-12.04	5.34
lncGALM 3'500nt	hsa-miR-1278	45	8:1:1	-4.56	-9.94	5.38
lncGALM 3'500nt	hsa-miR-518b	428	8:1:1	-13.66	-19.2	5.54
lncGALM 3'500nt	hsa-miR-195	443	8:1:1	-13.9	-19.46	5.56
lncGALM 3'500nt	hsa-miR-498	401	8:1:1	-5.6	-11.17	5.57
lncGALM 3'500nt	hsa-miR-200a	408	8:1:0	-8.3	-13.88	5.58
lncGALM 3'500nt	hsa-miR-643	49	8:1:1	-4.6	-10.29	5.69
lncGALM 3'500nt	hsa-miR-588	435	8:1:1	-11.9	-17.79	5.89
lncGALM 3'500nt	hsa-miR-455-5p	416	8:1:0	-13.8	-19.72	5.92
lncGALM 3'500nt	hsa-miR-146b-3p	419	8:1:1	-12.8	-18.82	6.02
lncGALM 3'500nt	hsa-miR-23b	432	8:1:1	-11.4	-17.54	6.14
lncGALM 3'500nt	hsa-miR-655	434	8:1:1	-11.5	-17.71	6.21
lncGALM 3'500nt	hsa-miR-553	409	8:1:0	-8.1	-14.46	6.36
lncGALM 3'500nt	hsa-miR-607	401	8:1:0	-4.79	-11.17	6.38
lncGALM 3'500nt	hsa-miR-590-3p	375	8:1:0	-2.3	-8.73	6.43
lncGALM 3'500nt	hsa-miR-518c	442	8:1:1	-12.7	-19.17	6.47
lncGALM 3'500nt	hsa-miR-1295	445	8:1:1	-11.7	-18.24	6.54
lncGALM 3'500nt	hsa-miR-429	45	8:1:0	-3.31	-9.94	6.63
lncGALM 3'500nt	hsa-miR-92b	442	8:1:1	-12.4	-19.17	6.77
lncGALM 3'500nt	hsa-miR-25	442	8:1:1	-12.3	-19.17	6.87
lncGALM 3'500nt	hsa-miR-518f	428	8:1:1	-12.06	-19.2	7.14
lncGALM 3'500nt	hsa-miR-183	428	8:0:1	-12.01	-19.2	7.19
lncGALM 3'500nt	hsa-miR-620	218	8:1:1	-6.8	-14.11	7.31
lncGALM 3'500nt	hsa-miR-410	430	8:1:1	-10.6	-17.92	7.32
lncGALM 3'500nt	hsa-miR-518f	442	8:1:1	-11.8	-19.17	7.37
lncGALM 3'500nt	hsa-miR-367	428	8:1:0	-11.7	-19.2	7.5
lncGALM 3'500nt	hsa-miR-590-3p	329	8:1:1	-2.3	-9.87	7.57
lncGALM 3'500nt	hsa-miR-302f	379	8:1:1	0.2	-7.38	7.58
lncGALM 3'500nt	hsa-miR-429	408	8:1:1	-6.2	-13.88	7.68
lncGALM 3'500nt	hsa-miR-101	442	8:0:1	-11.45	-19.17	7.72
lncGALM 3'500nt	hsa-miR-653	403	8:1:0	-6.5	-14.49	7.99
lncGALM 3'500nt	hsa-miR-548c-3p	361	8:1:1	-3.44	-11.52	8.08
lncGALM 3'500nt	hsa-miR-1206	459	8:1:1	-5.8	-14.13	8.33
lncGALM 3'500nt	hsa-miR-376c	430	8:1:1	-9.44	-17.92	8.48
lncGALM 3'500nt	hsa-miR-23a	432	8:1:1	-9	-17.54	8.54
lncGALM 3'500nt	hsa-miR-599	416	8:1:1	-11.1	-19.72	8.62
lncGALM 3'500nt	hsa-miR-491-3p	457	8:1:0	-5.8	-14.52	8.72
lncGALM 3'500nt	hsa-miR-568	403	8:1:1	-5.6	-14.49	8.89
lncGALM 3'500nt	hsa-miR-1259	456	8:1:1	-5.1	-14.28	9.18
lncGALM 3'500nt	hsa-miR-1282	417	8:1:1	-10.5	-20.16	9.66
lncGALM 3'500nt	hsa-miR-599	457	8:1:1	-4.77	-14.52	9.75
lncGALM 3'500nt	hsa-miR-101	428	8:1:1	-9.1	-19.2	10.1
lncGALM 3'500nt	hsa-miR-1279	431	8:1:1	-7.7	-17.82	10.12
lncGALM 3'500nt	hsa-miR-542-3p	414	8:1:1	-7.3	-18.24	10.94
lncGALM 3'500nt	hsa-miR-483-5p	444	8:1:1	-8.1	-19.42	11.32
Table S4. mRNAs upregulated by at least 5.0-fold in LiM2-NOZ_vs_NOZ cells.
	P-value and FDR		Fold change and Regulation		Annotations																Group--Raw Intensity		Group--Normalized Intensity		Raw Intensity						Normalized Intensity
ProbeName	P-value	FDR	Fold Change	Regulation	type	seqname	ccdsID	GeneSymbol	source	RNAlength	chrom	strand	txStart	txEnd	Xhyb	Sequence	EntrezID	Unigene	GO	product	group-LiM2-NOZ(raw)	group-NOZ(raw)	group-LiM2-NOZ(normalized)	group-NOZ(normalized)	[LiM2-NOZ1, LiM2-NOZ](raw)	[LiM2-NOZ2, LiM2-NOZ](raw)	[LiM2-NOZ3, LiM2-NOZ](raw)	[NOZ1, NOZ](raw)	[NOZ2, NOZ](raw)	[NOZ3, NOZ](raw)	[LiM2-NOZ1, LiM2-NOZ](normalized)	[LiM2-NOZ2, LiM2-NOZ](normalized)	[LiM2-NOZ3, LiM2-NOZ](normalized)	[NOZ1, NOZ](normalized)	[NOZ2, NOZ](normalized)	[NOZ3, NOZ](normalized)
ASHGA5P053542	1.90627e-05	0.000182792	112.763	up	protein_coding	NM_002546	CCDS6326.1	TNFRSF11B	RefSeq	2354	chr8	-	119935795	119964383		AAGAAGACCATCAGGTTCCTTCACAGCTTCACAATGTACAAATTGTATCAGAAGTTATTT	4982	Hs.81791	GO:0001501|GO:0004872|GO:0005125|GO:0005576|GO:0005578|GO:0005615|GO:0006915|GO:0007165|GO:0007584|GO:0030198|GO:0032026|GO:0042489|GO:0042493|GO:0043627|GO:0045779|GO:0046685	tumor necrosis factor receptor superfamily member 11B precursor	2822.97	21.3866	11.3569	4.53978	2839.86	2992.48	2636.56	15.7267	20.3686	28.0647	11.3126	11.3672	11.391	4.11618	4.41422	5.08892
ASHGA5P053130	1.27027e-08	1.0664e-05	55.2235	up	protein_coding	NM_178550	CCDS44269.1	C1orf110	RefSeq	1552	chr1	-	162824086	162838605		TCCTAGTTCCAGCCCAGCTAGTGATAGTGGAATGGCATGTGCTGATGAGACCAGATCAAA	339512	Hs.407631		coiled-coil domain-containing protein C1orf110	8801.14	139.168	13.024	7.23677	9233.11	9537.87	7632.45	145.273	148.084	124.148	13.0381	13.0679	12.9659	7.2414	7.27757	7.19133
ASHGA5P005855	9.41703e-06	0.000120148	34.8482	up	protein_coding	NM_014465	CCDS3530.1	SULT1B1	RefSeq	1320	chr4	-	70592685	70626430		TCATAGCAAATCCCCTTTTATGCGTAAAGGGACGGCTGGTGACTGGAAGAATTACTTCAC	27284	Hs.129742	GO:0004062|GO:0005829|GO:0005829|GO:0006576|GO:0006805|GO:0006805|GO:0008146|GO:0008202|GO:0009812|GO:0018958|GO:0042403|GO:0044281|GO:0050427|GO:0051923	sulfotransferase family cytosolic 1B member 1	217.642	5.69512	7.64462	2.52161	221.787	221.063	210.076	5	7.08535	5	7.61059	7.61002	7.71325	2.33327	2.8783	2.35325
ASHGA5P010288	7.69163e-08	1.5481e-05	30.9809	up	protein_coding	NM_001935	CCDS2216.1	DPP4	RefSeq	3913	chr2	-	162848754	162931052		TTGGAGTGGATTTCCAGGCAATGTGGTATACTGATGAAGACCATGGAATAGCTAGCAGCA	1803	Hs.368912	GO:0001666|GO:0002020|GO:0002709|GO:0004177|GO:0004252|GO:0005102|GO:0005515|GO:0005518|GO:0005576|GO:0005783|GO:0005794|GO:0005886|GO:0006508|GO:0007155|GO:0008236|GO:0008239|GO:0008284|GO:0009986|GO:0010716|GO:0016021|GO:0016324|GO:0030027|GO:0030139|GO:0031258|GO:0031295|GO:0033632|GO:0042110|GO:0042277|GO:0042803|GO:0043542|GO:0045121|GO:0046581|GO:0051234|GO:0071438	dipeptidyl peptidase 4	176.808	5.04504	7.33903	2.38572	179.315	190.743	160.367	5	5.13511	5	7.30084	7.39979	7.31645	2.33327	2.47063	2.35325
ASHGA5P010194	7.7962e-09	1.0664e-05	24.4566	up	protein_coding	NM_018837	CCDS13408.1	SULF2	RefSeq	3909	chr20	-	46286149	46414808	NM_001161841, NM_198596	CCCCCGGACTCGAAACATGGACCTGGGACTTAAAGATGGAGGAAGCTATGAGCAATACAG	55959	Hs.162016	GO:0001822|GO:0002063|GO:0003094|GO:0004065|GO:0004065|GO:0005509|GO:0005615|GO:0005783|GO:0005795|GO:0005886|GO:0008449|GO:0008449|GO:0009986|GO:0010575|GO:0014846|GO:0030177|GO:0030201|GO:0030201|GO:0032836|GO:0035860|GO:0040037|GO:0048706|GO:0051216|GO:0060348|GO:0060384	extracellular sulfatase Sulf-2 isoform a precursor	1997.99	68.8144	10.848	6.23584	2097.24	2061.16	1835.56	71.0091	73.9959	61.4382	10.8643	10.8257	10.8539	6.23433	6.28019	6.193
ASHGA5P011075	8.21108e-07	3.3878e-05	23.3345	up	protein_coding	NM_021956	CCDS5048.1	GRIK2	RefSeq	4592	chr6	+	101846860	102517958		ATTGGAAAAGAGGTCCTTCTGTAGTGCCATGGTAGAAGAATTGAGGATGTCCCTGAAGTG	2898	Hs.98262	GO:0001662|GO:0005234|GO:0005886|GO:0005887|GO:0006810|GO:0006874|GO:0006886|GO:0007215|GO:0007268|GO:0015277|GO:0019228|GO:0030054|GO:0030165|GO:0031557|GO:0031624|GO:0031625|GO:0032839|GO:0032983|GO:0035249|GO:0042734|GO:0042803|GO:0043113|GO:0043195|GO:0043204|GO:0043524|GO:0045211|GO:0046328|GO:0048169|GO:0048172|GO:0050804|GO:0050806|GO:0051402|GO:0051967|GO:0060079|GO:0060080	glutamate receptor, ionotropic kainate 2 isoform 1 precursor	136.274	5.22672	6.96713	2.42274	145.771	134.124	128.928	5	5.68017	5	7.00455	6.89504	7.00181	2.33327	2.58168	2.35325
ASHGA5P011837	6.67126e-05	0.000419351	20.7653	up	protein_coding	ENST00000373789	CCDS7263.1	RTKN2	GENCODE	6641	chr10	-	63952952	64028466		CATTAACAAGGAAACCAGAATCCGGGCAATGGATAAGGATGCCAAGAAAAGAATCCATAA	219790	Hs.58559	GO:0008284|GO:0007165|GO:0030097|GO:0005886|GO:0005622|GO:0005515|GO:0005543	rhotekin 2 [Source:HGNC Symbol;Acc:19364]	226.78	9.22258	7.70335	3.32725	223.873	244.892	211.573	12.6104	9.08762	5.96971	7.62502	7.76505	7.72	3.8004	3.23458	2.94677
ASHGA5P019096	1.39228e-07	1.8519e-05	18.2948	up	protein_coding	NM_198596	CCDS13409.2	SULF2	RefSeq	4239	chr20	-	46286149	46415360	NM_001161841, NM_018837	GCAGTGTAACCCCCGGACTCGAAACATGGACCTGGATGGAGGAAGCTATGAGCAATACAG	55959	Hs.162016	GO:0001822|GO:0002063|GO:0003094|GO:0004065|GO:0004065|GO:0005509|GO:0005615|GO:0005783|GO:0005795|GO:0005886|GO:0008449|GO:0008449|GO:0009986|GO:0010575|GO:0014846|GO:0030177|GO:0030201|GO:0030201|GO:0032836|GO:0035860|GO:0040037|GO:0048706|GO:0051216|GO:0060348|GO:0060384	extracellular sulfatase Sulf-2 isoform b precursor	1325.97	60.1572	10.2388	6.04548	1409	1412.82	1156.09	62.6789	65.4685	52.3243	10.2728	10.2632	10.1805	6.06332	6.10887	5.96425
ASHGA5P004727	2.4885e-05	0.000217227	16.9117	up	protein_coding	ENST00000296522	CCDS3821.1	HPGD	GENCODE	3027	chr4	-	175411327	175444049	NM_001256301, NM_001256306, NM_001256307	GAATTTTGGACCCACCATTGATTGCCAATGGATTGATAACACTCATTGAAGATGATGCTT	3248	Hs.596913	GO:0030728|GO:0007565|GO:0007179|GO:0044237|GO:0097070|GO:0006693|GO:0045786|GO:0007567|GO:0008152|GO:0070493|GO:0019372|GO:0005634|GO:0005737|GO:0005829|GO:0000166|GO:0016491|GO:0003824|GO:0050662|GO:0042803|GO:0051287|GO:0070403|GO:0004957|GO:0016404	hydroxyprostaglandin dehydrogenase 15-(NAD) [Source:HGNC Symbol;Acc:5154]	885.757	44.0313	9.6564	5.57645	923.188	901.835	832.247	57.2747	38.0807	36.7385	9.65729	9.61659	9.69531	5.93589	5.33389	5.45957
ASHGA5P051902	2.04221e-08	1.2703e-05	16.619	up	protein_coding	NM_005130	CCDS3418.1	FGFBP1	RefSeq	1369	chr4	-	15937192	15940363		GTCATGCTAATGAGGTCAAAAGAGAACGGGTTCCCTTAAGAGATGTCATGTCGTAAGTCC	9982	Hs.1690	GO:0005515|GO:0005615|GO:0005886|GO:0007165|GO:0007267|GO:0008201|GO:0008284|GO:0008285|GO:0009986|GO:0017134|GO:0045743	fibroblast growth factor-binding protein 1 precursor	80829.9	4614.93	16.3254	12.2707	82479.7	91152.9	68857.2	4933.46	4722.67	4188.65	16.3117	16.3842	16.2804	12.2742	12.2629	12.2749
ASHGA5P050368	5.64713e-08	1.3754e-05	12.2359	up	protein_coding	NM_004675	CCDS641.1	DIRAS3	RefSeq	1642	chr1	-	68511644	68516460		AATCCCAACGATGGGTAACGCCAGCTTTGGCTCCAAGGAACAGAAGCTGCTGAAGCGGTT	9077	Hs.194695	GO:0000079|GO:0003924|GO:0005515|GO:0005525|GO:0005886|GO:0006349|GO:0007264	GTP-binding protein Di-Ras3	3101.75	216.094	11.4858	7.87279	3248.67	3302.35	2754.24	218.681	225.119	204.482	11.4989	11.5061	11.4525	7.81514	7.88016	7.92307
ASHGA5P040921	8.82153e-07	3.5262e-05	11.3353	up	protein_coding	NM_005110	CCDS43411.1	GFPT2	RefSeq	3011	chr5	-	179727699	179780315		TGATTGACAAGCAGATGCCCGTCATCATGGTCATTATGAAGGATCCTTGCTTCGCCAAAT	9945	Hs.696497	GO:0004360|GO:0005829|GO:0006002|GO:0006048|GO:0006048|GO:0006112|GO:0006488|GO:0006541|GO:0016051|GO:0018279|GO:0030246|GO:0043687|GO:0044267	glucosamine--fructose-6-phosphate aminotransferase [isomerizing] 2	3181.4	239.67	11.5167	8.01396	3369.17	3474.72	2700.32	262.099	253.616	203.295	11.5485	11.5775	11.4242	8.07324	8.05406	7.91459
ASHGA5P011335	0.000681725	0.0023986	11.0799	up	protein_coding	NM_021073	CCDS4958.1	BMP5	RefSeq	2207	chr6	-	55620237	55740375		TATGAATGCCACCAACCACGCTATAGTTCAGACTCTGGTTCATCTGATGTTTCCTGACCA	653	Hs.296648	GO:0001501|GO:0001503|GO:0003323|GO:0005125|GO:0005575|GO:0005615|GO:0007389|GO:0008083|GO:0008285|GO:0010719|GO:0010862|GO:0010894|GO:0030539|GO:0031988|GO:0032348|GO:0040007|GO:0043066|GO:0043569|GO:0045944|GO:0050679|GO:0051216|GO:0070700|GO:0071676|GO:1900006|GO:2000065|GO:2000105	bone morphogenetic protein 5 preproprotein	92.2897	7.04064	6.39395	2.92407	100.483	89.5556	86.8305	6.54972	5	9.5722	6.44676	6.3197	6.41538	2.86379	2.32807	3.58036
ASHGA5P054266	5.60567e-05	0.000372637	10.735	up	protein_coding	NM_003268	CCDS31033.1	TLR5	RefSeq	4277	chr1	-	223282747	223316624		CATCTCCTAATCAAAGGAGCAATTTCCAACTTATCTCAAGCCACAAATAACTCTTCACTT	7100	Hs.604542	GO:0002755|GO:0005149|GO:0005622|GO:0005886|GO:0006954|GO:0016021|GO:0032757|GO:0034123|GO:0045087|GO:0071260	toll-like receptor 5 precursor	143.538	11.1169	7.04283	3.61858	143.142	152.563	134.909	14.3186	9.86051	9.1716	6.97958	7.07761	7.0713	3.98062	3.35204	3.52309
ASHGA5P003219	1.21502e-07	1.7527e-05	10.3926	up	protein_coding	NM_004929	CCDS6251.1	CALB1	RefSeq	2531	chr8	-	91070837	91095107		GACGCTGACGGAAGTGGTTACCTGGAAGGAAAGGAGCTGCAGAACTTGATCCAGGAGCTC	793	Hs.65425	GO:0005499|GO:0005509|GO:0005515|GO:0005634|GO:0005829|GO:0007611|GO:0007626|GO:0010842|GO:0030424|GO:0030425|GO:0035502|GO:0043025|GO:0048167|GO:0071310|GO:0072205|GO:0072221|GO:0072286	calbindin	4305.29	347.314	11.9552	8.57776	4464.33	4517.29	3934.24	350.621	360.613	330.709	11.9549	11.9515	11.9593	8.50517	8.58399	8.64413
ASHGA5P011240	0.000280815	0.00121386	10.3189	up	protein_coding	NM_001839	CCDS30775.1	CNN3	RefSeq	2082	chr1	-	95362506	95392735		CAAGAACAAGATTGCTTCCAAGTATGATCATCAGGCAGAAGAAGATCTTCGCAATTGGAT	1266	Hs.483454	GO:0003779|GO:0005516|GO:0005523|GO:0005575|GO:0006939|GO:0030172|GO:0031032	calponin-3	150.142	12.2405	7.10491	3.73769	156.82	160.639	132.967	11.0022	9.75659	15.9625	7.11396	7.14886	7.05192	3.59853	3.33698	4.27758
ASHGA5P004726	2.59871e-06	6.0667e-05	10.0195	up	protein_coding	NM_001145816	CCDS54821.1	HPGD	RefSeq	2880	chr4	-	175411327	175444049		CTCAGCAGCGCCCACCATTGATTGCCAATGGATTGATAACACTCATTGAAGATGATGCTT	3248	Hs.596913	GO:0003824|GO:0004957|GO:0005634|GO:0005730|GO:0005737|GO:0005829|GO:0006693|GO:0007179|GO:0007565|GO:0007567|GO:0016404|GO:0019372|GO:0030728|GO:0042803|GO:0045786|GO:0051287|GO:0070403|GO:0070493|GO:0097070	15-hydroxyprostaglandin dehydrogenase [NAD(+)] isoform 2	448.451	36.7762	8.66479	5.34006	465.856	484.675	394.821	38.9871	41.3294	30.012	8.66034	8.72353	8.6105	5.39148	5.4435	5.18519
ASHGA5P055744	4.25116e-06	7.6657e-05	9.91402	up	protein_coding	NM_181785	CCDS9332.1	SLC46A3	RefSeq	3372	chr13	-	29274217	29293150		TACAAGAAGAATCCAGTGAAGATGCTTCAGACAGGTGACTGTGATTTAAACAAACAAAAA	283537	Hs.117167	GO:0016021|GO:0055085	solute carrier family 46 member 3 isoform a precursor	591.899	49.5585	9.07507	5.7656	617.591	606.044	552.062	57.1007	46.1856	45.3894	9.07615	9.04693	9.10212	5.93147	5.60306	5.76226
ASHGA5P004743	5.20837e-07	2.7522e-05	9.89992	up	protein_coding	NM_139164	CCDS4104.1	STARD4	RefSeq	2264	chr5	-	110834021	110848157		CCCTCAGAAGAATTTAATGGATATCTCTACAAAGCCCAAGGTGTTATAGATGACCTTGTC	134429	Hs.93842	GO:0006869|GO:0008289	stAR-related lipid transfer protein 4	2035.12	174.345	10.8751	7.5677	2069.81	2103.09	1932.48	170.832	184.913	167.29	10.8429	10.8528	10.9296	7.46983	7.60116	7.63211
ASHGA5P012801	1.20085e-07	1.745e-05	9.76754	up	protein_coding	NM_001135919	CCDS45021.1	SLC46A3	RefSeq	2828	chr13	-	29274217	29293150		CTTCAGACAGAGCCTGTTAAGCTGCTATTGATAGTCGGAGCTTATATACTGTGACTTCTG	283537	Hs.117167	GO:0016021|GO:0055085	solute carrier family 46 member 3 isoform b precursor	911.177	77.7331	9.69845	6.41046	962.617	944.996	825.918	76.9406	84.2015	72.0573	9.72139	9.68827	9.68569	6.34227	6.47114	6.41797
ASHGA5P015811	8.43287e-07	3.4471e-05	8.94975	up	protein_coding	NM_001105533	CCDS47690.1	CPED1	RefSeq	2844	chr7	+	120629444	120901972		AGGAAGGAAGTTGGGTGTCGATGTCCAGAGAGTTCCTAGAAGCCGTAATTGAAGACACAA	79974	Hs.189652	GO:0005783	uncharacterized protein C7orf58 isoform 2 precursor	440.622	40.5062	8.63927	5.47742	459.053	458.237	404.578	41.6561	45.4754	34.3871	8.63434	8.64118	8.64229	5.48523	5.57932	5.36772
ASHGA5P001200	9.93757e-06	0.000123831	8.38831	up	protein_coding	NM_012338	CCDS5777.1	TSPAN12	RefSeq	2579	chr7	-	120427373	120498177		GGAACTTATGGTTCCAGTACAATGGTCAGATATGGTCACTTTGAAAGCCAGGATGACAAA	23554	Hs.16529	GO:0001525|GO:0005887|GO:0007166|GO:0010842|GO:0016020|GO:0016021|GO:0042813|GO:0045765	tetraspanin-12	47.4973	5	5.40658	2.3382	46.4439	55.4898	40.5583	5	5	5	5.29965	5.62664	5.29344	2.33327	2.32807	2.35325
ASHGA5P050622	3.55073e-08	1.2703e-05	8.34918	up	protein_coding	NM_000576	CCDS2102.1	IL1B	RefSeq	1498	chr2	-	113587336	113594356		ATTTGTGTCTTCCTAAAGAGAGCTGTACCCAGAGAGTCCTGTGCTGAATGTGGACTCAAT	3553	Hs.126256	GO:0000165|GO:0000187|GO:0001660|GO:0001666|GO:0001934|GO:0001934|GO:0002439|GO:0002711|GO:0005125|GO:0005125|GO:0005149|GO:0005576|GO:0005576|GO:0005576|GO:0005615|GO:0005829|GO:0006915|GO:0006954|GO:0006954|GO:0007165|GO:0007204|GO:0007267|GO:0007566|GO:0007568|GO:0007613|GO:0008083|GO:0008285|GO:0009408|GO:0010193|GO:0010243|GO:0010332|GO:0010575|GO:0010575|GO:0010829|GO:0014050|GO:0014805|GO:…	interleukin-1 beta proprotein	5773.31	589.133	12.3909	9.32926	6045.89	6243	5031.05	620.528	609.476	537.394	12.4118	12.4229	12.338	9.32491	9.32732	9.33555
ASHGA5P053016	5.08046e-07	2.7522e-05	7.94048	up	protein_coding	NM_175061	CCDS5416.1	JAZF1	RefSeq	3210	chr7	-	27870192	28220437		AAGATGCAGCAATAACATGCTGGTCATAACTGTGCCAAGAAATCCTCACCAGCAGTTGCT	221895	Hs.368944	GO:0000122|GO:0003676|GO:0003714|GO:0006351|GO:0008270|GO:0017053	juxtaposed with another zinc finger protein 1	498.896	52.0183	8.82647	5.83725	512.934	507.874	475.879	56.0976	54.515	45.4422	8.79865	8.79397	8.88679	5.90598	5.842	5.76376
ASHGA5P051765	0.0061608	0.0142605	7.1543	up	protein_coding	NM_014373	CCDS3211.1	GPR160	RefSeq	2021	chr3	+	169755734	169803183		GATTTGTTAATATTATTAATTAAAAGTTACAGCTGTCATAAGATCATAATTTTATGAACA	26996	Hs.231320	GO:0004930|GO:0005886|GO:0016021	probable G-protein coupled receptor 160	58.2334	8.00038	5.71641	2.8776	63.0956	57.4367	54.1677	14.0012	5	5	5.75464	5.67937	5.71523	3.95147	2.32807	2.35325
ASHGA5P014409	8.88716e-08	1.5823e-05	7.12379	up	protein_coding	ENST00000407997	CCDS13984.1	APOBEC3G	GENCODE	1834	chr22	+	39473009	39483748		ATGCAACCAGGCTCCACATAAACACGGTTTCCTTGAAGGCCGCCATGCAGAGCTGTGCTT	60489	Hs.660143	GO:0045087|GO:0009615|GO:0016032|GO:0044419|GO:0045071|GO:0002230|GO:0010529|GO:0009972|GO:0070383|GO:0045869|GO:0016553|GO:0048525|GO:0005737|GO:0005829|GO:0005739|GO:0030895|GO:0003723|GO:0008270|GO:0003824|GO:0042803|GO:0016814|GO:0004126	apolipoprotein B mRNA editing enzyme, catalytic polypeptide-like 3G [Source:HGNC Symbol;Acc:17357]	797.575	93.5067	9.5043	6.67165	819.033	853.012	720.681	100.879	94.767	84.8744	9.4895	9.53722	9.48617	6.72409	6.63816	6.65271
ASHGA5P013630	0.0017957	0.00518458	7.04643	up	protein_coding	NM_199450	CCDS41531.1	ZNF365	RefSeq	1726	chr10	+	64133915	64240048		GGAATTGGAGGAGTCTGCGATTGTGGAATAATGAACTTCGAATGATGTGATTCTGGATGA	22891	Hs.22653	GO:0005515|GO:0005815|GO:0008270	protein ZNF365 isoform B	59.301	7.58252	5.73229	2.9154	67.0751	61.9739	48.8539	11.1537	6.59382	5	5.842	5.78706	5.5678	3.61937	2.77356	2.35325
ASHGA5P005378	0.0126183	0.0257725	6.85404	up	protein_coding	ENST00000304677	CCDS9558.1	RNASE6	GENCODE	1061	chr14	+	21249209	21250626		CTGAGACCAGAAAAGATGGTGCTATGCTTTCCTCTTCTTTTACTGCTGCTGGTTCTATGG	6039	Hs.23262	GO:0006952|GO:0006401|GO:0005576|GO:0003676|GO:0004540|GO:0004522	ribonuclease, RNase A family, k6 [Source:HGNC Symbol;Acc:10048]	66.7061	7.2437	5.75324	2.97628	88.8748	28.0293	83.2142	9.44123	5	7.28987	6.266	4.64258	6.35114	3.38686	2.32807	3.21392
ASHGA5P054596	1.03407e-05	0.000126541	6.72816	up	protein_coding	NM_001001936	CCDS31286.1	AFAP1L2	RefSeq	3997	chr10	-	116054582	116164515		GGGCCTGTGACGTTAGGCACCACCGTGGACACCACCCACCTGGAGAATGTGAGCCCCCGC	84632	Hs.501106	GO:0005543|GO:0005634|GO:0005737|GO:0005886|GO:0006954|GO:0007346|GO:0016235|GO:0017124|GO:0030296|GO:0032675|GO:0032757|GO:0042169|GO:0045742|GO:0045893|GO:0061098	actin filament-associated protein 1-like 2 isoform 1	390.899	47.8477	8.47142	5.7212	398.046	425.128	349.524	43.0344	53.0911	47.4177	8.43366	8.53911	8.44147	5.53393	5.80206	5.82762
ASHGA5P010919	0.00363003	0.00924369	6.67894	up	protein_coding	NM_001185112	CCDS53390.1	CD1E	RefSeq	1550	chr1	+	158323485	158327343	ENST00000444681, NM_001042583, NM_001042586, NM_001185107, NM_001185115, NM_030893	ATCCATTGGGGTGGATATTCCATCTTTCTCATCCTGATCTGTTTGACTGTGATAGTTACC	913	Hs.249217	GO:0000139|GO:0005769|GO:0005770|GO:0005887|GO:0006955|GO:0019882|GO:0043202	T-cell surface glycoprotein CD1e, membrane-associated isoform j precursor	59.3925	7.22825	5.68487	2.94525	75.302	37.1687	65.7068	5	8.71696	7.96778	6.0202	5.03611	5.99831	2.33327	3.17201	3.33048
ASHGA5P017874	0.000171935	0.000827761	6.4417	up	protein_coding	ENST00000446573	CCDS45059.1	EDNRB	GENCODE	2530	chr13	-	78469615	78492966		CTGCTTTAAGGCTGGGCCACATGTTGGAAATAAGCTAGTAATGTTGTTTTCTGTCAATAT	1910	Hs.82002	GO:0000122|GO:0007186|GO:0007194|GO:0001755|GO:0007422|GO:0030318|GO:0048484|GO:0007399|GO:0007166|GO:0008217|GO:0007200|GO:0006885|GO:0048246|GO:0042310|GO:0014826|GO:0032269|GO:0007497|GO:0014043|GO:0035645|GO:0016021|GO:0005886|GO:0005887|GO:0004962|GO:0017046	endothelin receptor type B [Source:HGNC Symbol;Acc:3180]	80.7404	10.3367	6.19923	3.51179	81.6296	79.6987	80.8928	13.0259	10.8218	7.16241	6.13823	6.14932	6.31013	3.85073	3.49289	3.19174
ASHGA5P007530	0.0109986	0.0230187	6.3485	up	protein_coding	NM_001145474		ATPAF1-AS1	RefSeq	882	chr1	+	47137496	47139256		TTCCCTGGGATGTGGGTCTCATTGTACTTTGGAATCCTGGGGCTGTGTTCTGTGATAACT	374973	Hs.443299	GO:0016021	uncharacterized protein ATPAF1-AS1	66.9611	7.7989	5.75835	3.09193	94.1593	28.4787	78.2454	6.55506	11.2813	5.56035	6.35134	4.66324	6.26046	2.86439	3.55625	2.85516
ASHGA5P008436	2.85003e-05	0.00023765	6.32953	up	protein_coding	NM_002122	CCDS4752.1	HLA-DQA1	RefSeq	1542	chr6	+	32605182	32611429		AGGTGAAGACATTGTGGCTGACCACGTTGCCTCTTGTGGTGTAAACTTGTACCAGTTTTA	3117	Hs.387679	GO:0000139|GO:0005765|GO:0005886|GO:0005887|GO:0006955|GO:0010008|GO:0012507|GO:0019221|GO:0019886|GO:0030658|GO:0030666|GO:0030669|GO:0031295|GO:0032395|GO:0032395|GO:0032588|GO:0042613|GO:0050852|GO:0060333|GO:0071556	HLA class II histocompatibility antigen, DQ alpha 1 chain precursor	37.6214	5.09061	5.05655	2.39445	41.546	41.6783	29.6399	5	5.27183	5	5.13419	5.20264	4.83281	2.33327	2.49682	2.35325
ASHGA5P004731	5.38586e-06	8.6961e-05	6.30277	up	protein_coding	NM_000585	CCDS3755.1	IL15	RefSeq	2012	chr4	+	142557748	142655140	NR_037840	TCATTTTGGGCTGTTTCAGTGCAGGGCTTCCTAAAACAGAAGCCAACTGGGTGAATGTAA	3600	Hs.168132	GO:0001779|GO:0001866|GO:0005125|GO:0005126|GO:0005515|GO:0005576|GO:0005615|GO:0005634|GO:0005737|GO:0005768|GO:0005794|GO:0005887|GO:0006954|GO:0006955|GO:0007165|GO:0007267|GO:0007568|GO:0008284|GO:0014732|GO:0016020|GO:0030212|GO:0032740|GO:0032819|GO:0032825|GO:0034105|GO:0042102|GO:0042517|GO:0045062|GO:0045580|GO:0048469|GO:0048535|GO:0048662|GO:0050691|GO:0050729|GO:0050778|GO:0071305	interleukin-15 isoform 1 preproprotein	1391.49	186.224	10.3052	7.64925	1456.15	1489.76	1228.56	215.856	187.268	155.549	10.3231	10.3332	10.2595	7.79758	7.61997	7.5302
ASHGA5P004147	8.18652e-06	0.000110341	6.28747	up	protein_coding	NM_152565	CCDS6241.1	ATP6V0D2	RefSeq	2370	chr8	+	87111138	87166454		TTTTACGAGCGTGAGGTACAAATGAATGTGCTGGCATTCAACAGACAGTTCCACTACGGT	245972	Hs.436360	GO:0005515|GO:0005769|GO:0006879|GO:0008286|GO:0010008|GO:0015078|GO:0015991|GO:0016020|GO:0016324|GO:0016471|GO:0030670|GO:0033179|GO:0033572|GO:0051701|GO:0055085|GO:0090382	V-type proton ATPase subunit d 2	109.299	14.1538	6.63596	3.98348	119.71	111.65	96.5356	15.571	13.6243	13.266	6.71028	6.6293	6.5683	4.10071	3.82806	4.02168
ASHGA5P012642	1.47332e-05	0.000154584	6.23025	up	protein_coding	NM_001017398	CCDS34212.1	TRIM36	RefSeq	906	chr5	-	114513235	114516243		TGAATTTGGCTACATCATGGAATTGATAGCTAAAGGCAAGGCTTCAGCAATGGGCCTGCA	55521	Hs.519514	GO:0001669|GO:0005856|GO:0007340|GO:0008270|GO:0016874	E3 ubiquitin-protein ligase TRIM36 isoform 3	703.406	94.8856	9.32142	6.68214	747.965	744.175	618.079	111.094	96.1737	77.3888	9.35628	9.34577	9.26222	6.86675	6.65838	6.52127
ASHGA5P041287	0.00626653	0.0144645	6.13958	up	protein_coding	NM_033035	CCDS4101.1	TSLP	RefSeq	2629	chr5	+	110407389	110413722		AACTGGGGTGGAATTGGGTGTCCACGTATGTTCCCTTTTGCCTTACTATATGTTCTGTCA	85480	Hs.389874	GO:0005125|GO:0005615	thymic stromal lymphopoietin isoform 1 precursor	83.0985	10.4497	6.12924	3.51109	112.579	42.5915	94.1251	8.27204	14.6799	8.39721	6.62223	5.23548	6.53	3.19886	3.93123	3.40319
ASHGA5P008544	0.00655627	0.0150176	6.09363	up	protein_coding	NM_001005918	CCDS45049.1	ATP7B	RefSeq	6034	chr13	-	52506805	52585630		AATTATTGAGAGCAAAACCTCAGAAGCCCTGGCTAAACTCATGTCTCTCCAAGCCACAGA	540	Hs.492280	GO:0000139|GO:0004008|GO:0004008|GO:0005507|GO:0005515|GO:0005524|GO:0005739|GO:0005770|GO:0005802|GO:0005887|GO:0006754|GO:0006825|GO:0006878|GO:0006882|GO:0007595|GO:0015677|GO:0015680|GO:0016023|GO:0016323|GO:0034220|GO:0046688|GO:0048471|GO:0051208|GO:0055085	copper-transporting ATPase 2 isoform b	41.3439	5.51876	5.09152	2.48422	50.7889	19.6297	53.613	5	6.55628	5	5.43682	4.13932	5.69841	2.33327	2.76613	2.35325
ASHGA5P012319	5.76476e-05	0.000380144	6.07478	up	protein_coding	NM_153267	CCDS6631.1	MAMDC2	RefSeq	3618	chr9	+	72658496	72841888		ACTACTGGGGTAGGCTACTACATGTACATTGAGGCCTCCCATATGGTGTATGGACAAAAA	256691	Hs.547172	GO:0005539|GO:0005614|GO:0005783|GO:0016020|GO:0019800	MAM domain-containing protein 2 precursor	69.5093	9.13579	5.96351	3.36068	82.6668	68.1508	57.7104	10.147	8.61249	8.6479	6.15721	5.92433	5.80898	3.48425	3.15489	3.44289
ASHGA5P040490	0.000511851	0.00191619	5.9575	up	protein_coding	NM_002614	CCDS924.1	PDZK1	RefSeq	2301	chr1	+	145727665	145764206	NM_001201325, NM_001201326	GATGGAGACAGAGTTCTTAGGATCAATGGTGTCTTTGTGGACAAAGAAGAACATATGCAG	5174	Hs.444751	GO:0005124|GO:0005215|GO:0005515|GO:0005737|GO:0006810|GO:0008283|GO:0015879|GO:0015893|GO:0030165|GO:0031526|GO:0034767|GO:0090002	Na(+)/H(+) exchange regulatory cofactor NHE-RF3 isoform 1	81.1164	11.3626	6.19566	3.62095	90.8246	83.7046	68.82	12.4691	14.7209	6.89785	6.29922	6.2206	6.06717	3.78289	3.93484	3.14513
ASHGA5P010795	1.04659e-06	3.8121e-05	5.87286	up	protein_coding	NM_002928	CCDS1348.1	RGS16	RefSeq	2432	chr1	-	182567757	182573548		AGATCTTTGAGGAGTTCATTTGCAGTGAGGCCCCTAAAGAGGTCAACATTGACCATGAGA	6004	Hs.413297	GO:0005096|GO:0005515|GO:0005516|GO:0005737|GO:0005886|GO:0007601|GO:0008277|GO:0038032|GO:0043547|GO:0043547|GO:0045121	regulator of G-protein signaling 16	283.259	40.1112	8.02221	5.46815	285.873	311.962	251.941	42.6171	42.1389	35.5776	7.9792	8.10765	7.97979	5.51865	5.47113	5.41466
ASHGA5P004059	5.52888e-05	0.000369146	5.86187	up	protein_coding	NM_007366	CCDS33309.1	PLA2R1	RefSeq	5633	chr2	-	160797259	160919126		GATGGTAACAATGAAACCATAAAGTGGTTTGATGGAACTCCCACAGACCAGTCAAACTGG	22925	Hs.410477	GO:0001816|GO:0004872|GO:0005576|GO:0005576|GO:0005886|GO:0005887|GO:0006898|GO:0006898|GO:0009986|GO:0016021|GO:0030246|GO:0043274|GO:0043274|GO:0043517|GO:0072593|GO:0090238|GO:0090399|GO:0090403|GO:1900138|GO:1900139	secretory phospholipase A2 receptor isoform 1 precursor	133.733	19.0437	6.94091	4.38955	137.614	133.553	130.034	23.1998	18.5527	15.3787	6.91835	6.89029	7.01408	4.66016	4.28163	4.22685
ASHGA5P042467	0.00567784	0.0133362	5.7904	up	protein_coding	NM_012347	CCDS55023.1	FBXO9	RefSeq	4438	chr6	+	52935770	52965670		TAGATTGCAGAGGGCAACTGGTGTGTTTATATGCCTGACATTATTTGGGTTTTCCCCCCT	26268	Hs.216653	GO:0000151|GO:0004842|GO:0016567	F-box only protein 9 isoform 1	35.5458	5	4.87186	2.3382	48.7932	16.9419	40.9022	5	5	5	5.37649	3.93519	5.30391	2.33327	2.32807	2.35325
ASHGA5P001892	4.254e-05	0.000306496	5.77654	up	protein_coding	NM_148957	CCDS9301.1	TNFRSF19	RefSeq	4523	chr13	+	24144508	24250244		AGAAACTAAGTTGCTGAACGGAACTCTCCAACAATAAATACATTTGATAAGAAAGATGGC	55504	Hs.149168	GO:0001942|GO:0005031|GO:0006915|GO:0006917|GO:0007254|GO:0016021|GO:0033209|GO:0043123	tumor necrosis factor receptor superfamily member 19 isoform 2 precursor	33.9624	5.0353	4.91373	2.38352	31.1018	39.8823	30.9032	5	5.10591	5	4.70735	5.13812	4.89572	2.33327	2.46404	2.35325
ASHGA5P001043	2.02409e-06	5.2086e-05	5.73968	up	protein_coding	NM_025134	CCDS45485.1	CHD9	RefSeq	11479	chr16	+	53088944	53361414		GATGTCAAAGGAAGGTGGTTTGAAGTTGACATTTCAGAAGCAAGGGCTTGCTCAGAAAAG	80205	Hs.59159	GO:0003677|GO:0004386|GO:0005515|GO:0005524|GO:0005654|GO:0005737|GO:0006351|GO:0006355|GO:0016568|GO:0044255|GO:0044281	chromodomain-helicase-DNA-binding protein 9	33.8628	5.00509	4.92071	2.39974	36.5861	34.0251	30.9772	5.01527	5	5	4.94306	4.91915	4.8999	2.51788	2.32807	2.35325
ASHGA5P004153	7.29205e-05	0.000444793	5.73826	up	protein_coding	NM_023927	CCDS4136.1	GRAMD3	RefSeq	2934	chr5	+	125758868	125829853	ENST00000542322, ENST00000544396	TGGCTCAGCCCACTCAGAGGCTGAGAATGGTGTGGAGGAGAAAAAGAAAGCCTGCAGGTC	65983	Hs.363558		GRAM domain-containing protein 3 isoform 2	106.427	15.2863	6.606	4.08538	113.321	95.8909	110.069	17.3596	14.1583	14.341	6.63186	6.41701	6.76911	4.25045	3.87916	4.12653
ASHGA5P011657	0.0130157	0.0264614	5.73071	up	protein_coding	NM_001136493	CCDS44118.1	MFSD2A	RefSeq	2236	chr1	+	40420783	40435628		TACCTATTGGATGTGGCTCAGAAGGATGAGGAAGTTGTCTTTTGCTTCTCCTCATTCCAG	84879	Hs.655177	GO:0005789|GO:0005886|GO:0006810|GO:0016021	major facilitator superfamily domain-containing protein 2A isoform 1	59.6771	8.75807	5.64254	3.12383	80.4224	30.3565	68.2524	9.54761	11.7266	5	6.11777	4.75601	6.05385	3.40369	3.61453	2.35325
ASHGA5P018608	0.0143137	0.0286869	5.64	up	protein_coding	ENST00000455515	CCDS12445.1	FXYD1	GENCODE	547	chr19	+	35630391	35633954		TTCCTCCAGGGACAATGGCGTCTCTTGGCCACATCTTGGTTTTCTGTGTGGGTCTCCTCA	5348	Hs.442498	GO:0006811|GO:0006821|GO:0006874|GO:0006936|GO:0005886|GO:0034707|GO:0016020|GO:0005887|GO:0005216|GO:0005254	FXYD domain containing ion transport regulator 1 [Source:HGNC Symbol;Acc:4025]	63.2563	9.71072	5.76491	3.26921	81.2609	37.7635	70.7445	5	15.0919	9.04027	6.13116	5.05687	6.10669	2.33327	3.97008	3.50429
ASHGA5P008780	1.25411e-06	4.2223e-05	5.62688	up	protein_coding	NM_170589	CCDS42023.1	CASC5	RefSeq	7685	chr15	+	40886446	40954881	ENST00000399668	ATCAGTTACCCAAGATGCTTGAAGAATTCTCACTGGTAGTGCACCATTGCAGACTCCTTG	57082	Hs.181855	GO:0000087|GO:0000236|GO:0000278|GO:0000777|GO:0001669|GO:0001675|GO:0005515|GO:0005634|GO:0005654|GO:0005730|GO:0005829|GO:0006334|GO:0008608|GO:0010923|GO:0034080|GO:0034501|GO:0051301|GO:0071173	protein CASC5 isoform 1	483.211	71.1587	8.77931	6.28697	501.692	490.237	457.703	69.8242	74.0662	69.5857	8.76912	8.73774	8.83107	6.21047	6.28177	6.36868
ASHGA5P039678	1.42617e-05	0.000152107	5.59098	up	protein_coding	NM_017631	CCDS34097.1	DDX60	RefSeq	6099	chr4	-	169137441	169239958		AAATGGTGGGGTTAACTGCTTGCTTGAAAGCCTGGAAAGAACATTGCCGAAGTGAAGAAG	55601	Hs.591710	GO:0003690|GO:0003725|GO:0003727|GO:0005515|GO:0005524|GO:0005737|GO:0008026|GO:0009615|GO:0045087|GO:0051607|GO:1900245|GO:1900246	probable ATP-dependent RNA helicase DDX60	166.378	24.6006	7.25242	4.76932	172.015	176.005	151.115	28.525	23.6345	21.6424	7.24057	7.28483	7.23187	4.95584	4.63402	4.7181
ASHGA5P002742	0.00152999	0.00456066	5.56183	up	protein_coding	NM_024790	CCDS43744.1	CSPP1	RefSeq	4735	chr8	+	67976602	68108849		CAAGATTACAGACGTTATCTTACTCAGGAAAGGTTGAAACTTGAACGTAACAAAGAATAC	79848	Hs.370147	GO:0000922|GO:0005813|GO:0005819|GO:0005874|GO:0051781|GO:0071777	centrosome and spindle pole-associated protein 1	39.0315	5.88489	5.12274	2.64718	40.5921	42.4249	34.0776	5	5	7.65468	5.09892	5.2298	5.03951	2.33327	2.32807	3.2802
ASHGA5P041130	0.000288583	0.00123876	5.56125	up	protein_coding	NM_001205254	CCDS4006.1	OCLN	RefSeq	6221	chr5	+	68788589	68853931	NM_002538	TATACACCTGCAGCTACTGGACTCTACGTGGATCAGTATTTGTATCACTACTGTGTTGTG	100506658	Hs.592605	GO:0005198|GO:0005515|GO:0005829|GO:0005886|GO:0005886|GO:0005911|GO:0005923|GO:0006461|GO:0006915|GO:0006921|GO:0008119|GO:0014070|GO:0016021|GO:0030054|GO:0033574|GO:0045216|GO:0046498|GO:0046500	occludin isoform a	120.466	18.1182	6.78455	4.30914	126.903	125.692	108.803	13.713	23.6691	16.9726	6.79876	6.80378	6.75113	3.92349	4.63655	4.36739
ASHGA5P012643	9.76768e-06	0.000122642	5.50105	up	protein_coding	ENST00000379618	CCDS34211.1	TRIM36	GENCODE	693	chr5	-	114506798	114516243		ATTTGGCTACATCATGGAATTGATAGCTAAAGGCAAGATGCCGGATTGGAGACGAGGCTA	55521	Hs.519514	GO:0007340|GO:0005856|GO:0001669|GO:0008270|GO:0016874	tripartite motif containing 36 [Source:HGNC Symbol;Acc:16280]	1202.33	184.734	10.0967	7.63704	1238.82	1293.42	1074.76	217.248	180.318	156.636	10.0806	10.1365	10.0731	7.80779	7.56538	7.53795
ASHGA5P003052	7.94114e-05	0.000471011	5.4941	up	protein_coding	NM_017912	CCDS47098.1	HERC6	RefSeq	3903	chr4	+	89299890	89364249		AGCTGATTCACATATAAAGATGCAGATGTCAGAAAAGAAAGCATACATGCTTATGCATGA	55008	Hs.529317	GO:0004842|GO:0005634|GO:0005737|GO:0005829|GO:0042787	probable E3 ubiquitin-protein ligase HERC6 isoform 1	86.8508	13.0108	6.30119	3.84331	90.8221	92.3115	77.4187	14.6877	14.9435	9.40104	6.29917	6.36154	6.24287	4.01804	3.95674	3.55514
ASHGA5P053751	0.00401253	0.0100711	5.42661	up	protein_coding	NM_001393	CCDS6698.1	ECM2	RefSeq	3307	chr9	-	95257593	95298374		GATTCTTCAGAACAAAGAGAACCTACCAATTTACTTCATAAGCAACTGCCACCTCCTCAG	1842	Hs.117060	GO:0005178|GO:0005578|GO:0005614|GO:0007160|GO:0008201|GO:0010811|GO:0030198|GO:0070052	extracellular matrix protein 2 isoform 1 precursor	41.9834	5.90747	5.16699	2.72694	53.7291	24.4398	47.7812	6.72097	5	6.00146	5.51532	4.45053	5.5351	2.89886	2.32807	2.95387
ASHGA5P021847	0.00308587	0.0080712	5.42314	up	protein_coding	ENST00000542278	CCDS48086.2	PIGA	GENCODE	2849	chrX	-	15337572	15353676		GAACTCACCGGGATCGATTTGCTTAGTGGTATAATACCTGAACTCTGTCAGAAATATCCA	5277	Hs.137154	GO:0044267|GO:0006506|GO:0009058|GO:0043687|GO:0006501|GO:0016254|GO:0009893|GO:0016021|GO:0005789|GO:0000506|GO:0005515|GO:0016757|GO:0017176|GO:0008194	phosphatidylinositol glycan anchor biosynthesis, class A [Source:HGNC Symbol;Acc:8957]	50.8268	8.09693	5.51384	3.07471	57.475	47.7759	47.2295	5	11.349	7.94182	5.61738	5.40581	5.51835	2.33327	3.56439	3.32648
ASHGA5P009273	0.00994201	0.0211637	5.36234	up	protein_coding	NM_012450	CCDS5840.1	SLC13A4	RefSeq	2908	chr7	-	135365986	135412933		TTTCTTTGAAAAGAAAGGCTACCGTACTGATGCCACAGTCTCTGTCTTCCTTGGCTTCCT	26266	Hs.490241	GO:0005886|GO:0005887|GO:0008272|GO:0015382|GO:0055085	solute carrier family 13 member 4	48.2418	6.61707	5.30538	2.88252	67.2193	22.4902	55.0158	5.22337	9.09178	5.53608	5.84656	4.33111	5.73847	2.56517	3.23523	2.84715
ASHGA5P011617	0.000105068	0.000575545	5.31449	up	protein_coding	NM_018015	CCDS14519.1	CXorf57	RefSeq	3919	chrX	+	105855159	105922673		TCTATTAAAGTTGAGTCGCTCTTGACAGCTATAAGTGAAGTCAGGAAGGAGATTGAAGAC	55086	Hs.274267		uncharacterized protein CXorf57 isoform 1	110.671	17.2913	6.65506	4.24513	116.968	119.052	95.9942	20.9622	17.8664	13.0452	6.67892	6.72528	6.56098	4.51382	4.22312	3.99845
ASHGA5P051047	0.016072	0.0315893	5.31309	up	protein_coding	NM_014258	CCDS13482.1	SYCP2	RefSeq	5497	chr20	-	58438617	58507209		CTAGTGAAGGAAGAGAGAAAACGTGGTTTGACATGCCCTGTGATGCTACTCATGTATCAG	10388	Hs.202676	GO:0000795|GO:0003677|GO:0005634|GO:0007128|GO:0007130|GO:0051301	synaptonemal complex protein 2	45.6676	6.785	5.20116	2.7916	68.6381	20.0072	48.3576	9.18203	6.17298	5	5.88253	4.16624	5.5547	3.34542	2.67613	2.35325
ASHGA5P047180	0.00437109	0.010805	5.18604	up	protein_coding	ENST00000368585	CCDS7672.2	TTC40	GENCODE	1825	chr10	-	134742688	134756327	NM_001200049	TGCTTTTTGAATTGGCGCGTTTTTCCTTGACCTTGAAATGCATGGAGATCTCCTCTGCCT	54777	Hs.298038		tetratricopeptide repeat domain 40 [Source:HGNC Symbol;Acc:25247]	32.1638	5.03898	4.75922	2.38459	40.8773	17.1018	38.5123	5	5.11695	5	5.1088	3.94841	5.22045	2.33327	2.46723	2.35325
ASHGA5P002093	0.00343375	0.00883128	5.1173	up	protein_coding	ENST00000252945	CCDS7686.1	CYP2E1	GENCODE	1667	chr10	+	135340866	135352620		AATTGAAGAATATTCCCAAGTCCTTCACCCGGTTGGCCCAGCGCTTCGGGCCGGTGTTCA	1571	Hs.12907	GO:0055114|GO:0044281|GO:0042493|GO:0006641|GO:0045471|GO:0010243|GO:0010193|GO:0006805|GO:0008202|GO:0017144|GO:0016098|GO:0046483|GO:0005739|GO:0005789|GO:0000139|GO:0005792|GO:0031227|GO:0016491|GO:0020037|GO:0009055|GO:0004497|GO:0016705|GO:0005506|GO:0016712|GO:0019899|GO:0019825|GO:0016709	cytochrome P450, family 2, subfamily E, polypeptide 1 [Source:HGNC Symbol;Acc:2631]	32.2162	5.04753	4.76547	2.41008	44.9428	18.1557	33.55	5.14258	5	5	5.24922	4.03135	5.01583	2.54892	2.32807	2.35325
ASHGA5P003869	0.0145579	0.0291089	5.09	up	protein_coding	NM_024325	CCDS13028.1	ZNF343	RefSeq	3632	chr20	-	2462466	2489778		AGGAATCTTCTCTCATTGGCAGAACCAAAGCCAGAAATCTACACTTGTTCCTCCTGCCTT	79175	Hs.516846	GO:0003677|GO:0005634|GO:0006351|GO:0006355|GO:0008270	zinc finger protein 343	80.1656	12.294	6.06805	3.72038	106.37	39.7432	94.3839	7.58572	15.1739	14.1225	6.53723	5.13192	6.53499	3.07695	3.97757	4.10662
ASHGA5P043779	1.52244e-06	4.6176e-05	5.05818	up	protein_coding	NM_003505	CCDS5620.1	FZD1	RefSeq	4350	chr7	+	90893782	90898132		AGCTTGAGCTGTCTGAACTATTTTACATTTTATGGTGTCTCATAGCCAATCCCACAGTGT	8321	Hs.94234	GO:0001934|GO:0001944|GO:0003149|GO:0003150|GO:0003151|GO:0004930|GO:0005102|GO:0005515|GO:0005737|GO:0007199|GO:0007223|GO:0007267|GO:0007409|GO:0007420|GO:0008406|GO:0009790|GO:0009986|GO:0016021|GO:0017147|GO:0030165|GO:0030182|GO:0030514|GO:0030855|GO:0032589|GO:0035414|GO:0035425|GO:0042493|GO:0042803|GO:0042813|GO:0044338|GO:0044339|GO:0045177|GO:0045667|GO:0045892|GO:0045893|GO:0046982|GO:…	frizzled-1	1230.35	204.426	10.1336	7.79502	1311.55	1269.26	1110.24	202.82	211.129	199.328	10.1675	10.1142	10.1192	7.71112	7.79082	7.88313
ASHGA5P001294	0.00275786	0.00734848	5.04082	up	protein_coding	ENST00000226319	CCDS34062.1	PHF17	GENCODE	5771	chr4	+	129730778	129796379		TTTACACTAAGCTTTTGGAGCAAGAAAGAGTTTCAGGTGTGCCTTCTTCCTGCTCCTCCT	79960	Hs.12420	GO:0006351|GO:0006915|GO:0030308|GO:0006355|GO:0006950|GO:0043981|GO:0043982|GO:0043966|GO:0043983|GO:0005634|GO:0005737|GO:0005739|GO:0000123|GO:0008270|GO:0005515	PHD finger protein 17 [Source:HGNC Symbol;Acc:30027]	83.4816	13.3774	6.20124	3.86758	104.084	55.054	91.3067	16.7071	14.319	9.10615	6.50276	5.61294	6.48801	4.19674	3.89323	3.51277
ASHGA5P043548	1.34827e-05	0.000147035	5.02778	up	protein_coding	ENST00000328843		DNAH11	GENCODE	14188	chr7	+	21582832	21941457		TAGTTGCTGAAGGTTTTGTGGATGCGCGTGCATTAGCCCGAAAGTTCATTACGTTGTACA	8701	Hs.520245	GO:0007368|GO:0007018|GO:0001539|GO:0005737|GO:0005874|GO:0035085|GO:0030286|GO:0005858|GO:0000166|GO:0005524|GO:0016887|GO:0003777|GO:0017111	dynein, axonemal, heavy chain 11 [Source:HGNC Symbol;Acc:2942]	179.145	29.1771	7.35305	5.02313	184.947	198.182	154.307	27.1449	31.5757	28.8108	7.3411	7.45396	7.2641	4.88497	5.05904	5.12538
ASHGA5P000788	0.03078	0.0542398	5.02112	up	protein_coding	NM_032523	CCDS2277.1	OSBPL6	RefSeq	7240	chr2	+	179059207	179264160	NM_001201482	CAAAAATACAACTGCAGGTTCCTTTCAGTGCTACCATGTCACCAGTTCGCTTGCATTCCT	114880	Hs.318775	GO:0005515|GO:0005543|GO:0006869	oxysterol-binding protein-related protein 6 isoform a	192.825	38.2212	7.46616	5.13815	208.066	181.3	189.108	11.983	52.8477	49.8328	7.51265	7.32688	7.55896	3.72271	5.79549	5.89626
ASHGA5P016568	0.0742737	0.112481	5.01903	up	protein_coding	NM_001105193	CCDS2164.1	FAM123C	RefSeq	6236	chr2	+	131513223	131525707		CGAACCCTGGCAGCTGGGGCACTGGCAGCATGGAGCTGAAGAGAGGAAAGACCTTCATCA	205147	Hs.369289	GO:0005886|GO:0008289|GO:0016055	APC membrane recruitment protein 3	75.3	9.69257	5.69608	3.36867	95.7955	16.432	113.673	14.7878	7.56457	6.72533	6.37813	3.8918	6.81832	4.02615	2.97194	3.10793
ASHGA5P055641	8.43695e-08	1.5583e-05	5.0042	up	protein_coding	ENST00000340368	CCDS5938.1	INSIG1	GENCODE	3010	chr7	+	155089485	155101945		CAGTCACCTCGGAGAACCCCACAAATTTAAGAGAGAATGGGCCAGTGTCATGCGCTGCAT	3638	Hs.520819	GO:0042472|GO:0008283|GO:0006641|GO:0045599|GO:0045717|GO:0060021|GO:0042474|GO:0006695|GO:0006991|GO:0010894|GO:0060363|GO:0008152|GO:0030967|GO:0008203|GO:0016126|GO:0016021|GO:0005789|GO:0005783|GO:0005515	insulin induced gene 1 [Source:HGNC Symbol;Acc:6083]	4634.57	781.653	12.0605	9.73734	4673.84	4891.26	4338.6	838.158	802.845	703.957	12.0203	12.0586	12.1025	9.75386	9.73394	9.72423
Table S5. Primer and Probe Sequences Used in This Study
Primer/probe name	Sequence
lncGALM-F	5' TGAGGCGTCTGCTACAGGC 3'
lncGALM-R	5' CTTTCCCACAGGTCCCATTC 3'
ZEB1-F	5' ACTCTGATTCTACACCGC 3'
ZEB1-R	5' TGTCACATTGATAGGGCTT 3'
ZEB2-F	5' TGAGGATGACGGTATTGC 3'
ZEB2-R	5' ATCTCGTTGTTGTGCCAG 3'
E-cadherin-F	5' GCCCCATCAGGCCTCCGTTT 3'
E-cadherin-R	5' ACCTTGCCTTCTTTGTCTTTGTTGGA 3'
ZO-1-F	5' CACGCAGTTACGAGCAAG 3'
ZO-1-R	5' TGAAGGTATCAGCGGAGG 3'
N-cadherin-F	5' TGGACCATCACTCGGCTTA 3'
N-cadherin-R	5' ACACTGGCAAACCTTCACG 3'
vimentin-F	5' CCTGAACCTGAGGGAAACTAA 3'
vimentin-R	5' GCAGAAAGGCACTTGAAAGC 3'
pre-45S-F	5' CCGCGCTCTACCTTACCTAC 3'
pre-45S-R	5' GAGCGACCAAAGGAACCATA 3'
MT-ND1-F	5' ATGGCCAACCTCCTACTC 3'
MT-ND1-R	5' GTGATGGTAGATGTGGCG 3'
IL-1β-F	5' GATGGCTTATTACAGTGGCAATGAGG 3'
IL-1β-R	5' CTGTAGTGGTGGTCGGAGATTCG 3'
β-actin-F	5' GGGAAATCGTGCGTGACATTAAG 3'
β-actin-R	5' TGTGTTGGCGTACAGGTCTTTG 3'
GAPDH-F	5' AGAAGGCTGGGGCTCATTTG 3'
GAPDH-R	5' AGGGGCCATCCACAGTCTTC 3'
18S rRNA-F	5' ACACGGACAGGATTGACAGA 3'
18S rRNA-R	5' GGACATCTAAGGGCATCACA 3'
5' RACE-R1	5' CTCCATCTCAACTGCCTCTGTCTCCTGTCA 3'
5' RACE-R2	5' CAGGCAGAAGGTACTTGAACTCGGTAGGAA 3'
3' RACE-F1	5' GGAAGCAGAAGACCCTCCTCAAAGAAGCA 3'
3' RACE-F2	5' CTCCTCAAAGAAGCAGCCTTCACCTCCA 3'
northern blot probe of lncGALM	5' TGGCTGGCTGCCTGGGCTTCCTCCCGGCTGCTCATTTCTG 3'
northern blot probe of β-actin	5' GGTAGGACGCAGACCTGGACCGACCGGCCCTGGACTGACTGATGGA 3'
FISH probe of lncGALM	5' TGGCTGGCTGCCTGGGCTTCCTCCCGGCTGCTCATTTCTG 3'
Table S6. siRNA and shRNA Sequences Used in This Study
siRNA/shRNA name	sequence
lncGALM siRNA-1 sense	5' CCGAGTTCAAGTACCTTCTdTdT 3'
lncGALM siRNA-1 antisense	5' AGAAGGTACTTGAACTCGGdTdT 3'
lncGALM siRNA-2 sense	5' CCACACCTTGTCAGGGAATdTdT 3'
lncGALM siRNA-2 antisense	5' ATTCCCTGACAAGGTGTGGdTdT 3'
IL-1β siRNA sense	5' GCGTGTTGAAAGATGATAAdTdT 3'
IL-1β siRNA antisense	5' TTATCATCTTTCAACACGCdTdT 3'
lncGALM shRNA-1 sense	5' CACCGCCGAGTTCAAGTACCTTCTTTCAAGAGAAGAAGGTACTTGAACTCGG 3'
lncGALM shRNA-1 antisense	5' AAAACCGAGTTCAAGTACCTTCTTCTCTTGAAAGAAGGTACTTGAACTCGGC 3'
lncGALM shRNA-2 sense	5' CACCGCCACACCTTGTCAGGGAATTTCAAGAGAATTCCCTGACAAGGTGTGG 3'
lncGALM shRNA-2 antisense	5' AAAACCACACCTTGTCAGGGAATTCTCTTGAAATTCCCTGACAAGGTGTGGC 3'
IL-1β shRNA sense	5' CACCGCGTGTTGAAAGATGATAATTCAAGAGATTATCATCTTTCAACACGC 3'
IL-1β shRNA antisense	5'-AAAAGCGTGTTGAAAGATGATAATCTCTTGAATTATCATCTTTCAACACGC-3'
Table S7. Antibodies Used in This Study
Antibody	WB	IF	Specificity	Company
E-cadherin (#3195)	1:1000	/	Rabbit Monoclonal	Cell Signaling Technology
N-cadherin (#13116)	1:1000	1:100	Rabbit Monoclonal	Cell Signaling Technology
GAPDH (ab181602)	1:5000	/	Rabbit Monoclonal	Abcam
ZO-1 (#8193)	1:1000	/	Rabbit Monoclonal	Cell Signaling Technology
Vimentin (#5741)	1:1000	/	Rabbit Monoclonal	Cell Signaling Technology
ZEB1 (#3396)	1:1000	/	Rabbit Monoclonal	Cell Signaling Technology
ZEB2 (ab138222)	1:500	/	Rabbit polyclonal	Abcam
vWF (MA5-14029)	/	1:100	Mouse Monoclonal	Invitrogen
CD31 (#3528)	/	1:200	Mouse Monoclonal	Cell Signaling Technology
IL1R1 (A5727)	1:1000	/	Rabbit polyclonal	Abclonal
